# Supplementary material for: Regional growth and atlasing of the developing human brain
Source: Neuroimage. 2016 Jan 15;125:456–78. doi: 10.1016/j.neuroimage.2015.10.047 (PMC4692521; doi:10.1016/j.neuroimage.2015.10.047)
Supplement: Supplementary file 1 — Volume centiles of the tissues and 82 structures of the brain with increasing scan age. [file mmc1.xls]

## Sheet: Sheet1
									Tissues
Scan age(weeks)			CSF				CGM				UWM				Ventricles
28		27.97	31.08 ± 7.79	39.36		24.4	27.36 ± 4.41	30.4		58.62	67.18 ± 11.44	72.66		3.69	4.88 ± 1.48	5.42
30		33.63	37.67 ± 8.71	42.15		30.06	32.83 ± 8.04	39.6		67.09	79.32 ± 14.59	85.52		3.88	4.56 ± 1.97	5.5
32		42.98	49.78 ± 14.84	60.41		41.57	48.53 ± 9.68	54.47		87.65	101.55 ± 19.39	116.11		5	5.99 ± 2.71	8.06
34		51.43	63.40 ± 23.87	76.59		55.57	59.92 ± 14.01	66.59		109.39	116.65 ± 25.01	127.93		5.45	6.15 ± 1.76	7.35
36		58.87	71.71 ± 19.24	82.57		65.81	76.37 ± 13.45	82.77		117.89	137.25 ± 26.52	148.69		5.59	6.85 ± 3.77	7.85
38		71.71	94.25 ± 24.66	102.25		78.09	90.79 ± 23.46	111.4		122.44	140.67 ± 31.40	166.43		5.47	7.00 ± 7.00	12.81
40		92.67	111.94 ± 29.12	128.2		102.9	118.77 ± 21.22	130.08		152.03	169.47 ± 33.14	190.03		7.04	8.36 ± 2.92	10.23
42		117.87	133.83 ± 33.64	155.35		121.98	133.18 ± 26.60	154.96		163.61	176.16 ± 37.59	194.99		7.86	10.10 ± 3.60	11.77
44		117.64	136.32 ± 37.98	164.65		126.3	136.65 ± 35.51	180.27		166.78	185.78 ± 31.96	198.37		8.08	10.08 ± 3.20	12.86
Scan age(weeks)			Cerebellum				BGT				Brainstem				CGM+UWM
28		5.34	5.98 ± 0.86	6.31		10.43	11.69 ± 1.77	12.02		2.45	2.55 ± 0.44	2.77		83.03	95.54 ± 15.36	103.2
30		6.48	6.93 ± 1.46	7.91		12.19	13.80 ± 2.53	15.55		2.65	2.84 ± 0.53	3.31		96.85	111.45 ± 22.22	123.74
32		8.67	9.98 ± 2.26	11.49		16.55	18.46 ± 3.51	20.79		3.4	3.77 ± 0.68	4.29		129.93	151.28 ± 28.67	169.17
34		11.73	12.70 ± 2.80	14.67		19.7	21.60 ± 4.49	23.33		3.92	4.18 ± 0.85	4.7		166.98	176.57 ± 38.62	192.85
36		14.34	15.48 ± 3.34	17.12		22.38	24.59 ± 4.42	26.85		4.39	4.65 ± 0.82	5.14		184.62	215.89 ± 39.46	227.81
38		15.31	18.97 ± 5.88	23.84		24.78	27.37 ± 4.54	27.75		4.54	5.02 ± 0.99	5.48		213.85	227.51 ± 54.75	277.82
40		22.67	25.33 ± 4.14	27.73		28.62	31.59 ± 5.82	34.49		5.36	5.87 ± 0.95	6.3		255.86	285.80 ± 52.76	322.04
42		26.08	29.11 ± 5.59	31.31		31.69	34.17 ± 5.83	37.55		5.9	6.26 ± 0.99	6.55		282.87	308.98 ± 62.97	348.12
44		26.47	30.89 ± 6.58	33.67		32.04	35.76 ± 6.42	38.83		5.83	6.42 ± 1.24	7.01		292.86	330.79 ± 59.20	365.62
Scan age(weeks)			Brain
28		102.02	115.76 ± 18.21	124.3
30		118.14	133.98 ± 26.71	149.13
32		158.75	184.10 ± 34.76	205.93
34		201.28	215.92 ± 46.21	234.04
36		227.18	260.75 ± 47.34	277.84
38		257.7	279.41 ± 65.35	334.75
40		313.34	349.98 ± 62.76	387.78
42		351.69	377.99 ± 73.94	419.84
44		357.95	401.25 ± 72.21	447.58
									Subcortical Regions
Scan age(weeks)			Hippocampus r				Hippocampus l				Amygdala r				Amygdala l
28		0.25	0.26 ± 0.05	0.28		0.25	0.26 ± 0.05	0.3		0.15	0.17 ± 0.03	0.18		0.13	0.15 ± 0.03	0.16
30		0.28	0.31 ± 0.07	0.38		0.3	0.32 ± 0.06	0.36		0.17	0.20 ± 0.04	0.22		0.16	0.19 ± 0.04	0.21
32		0.39	0.46 ± 0.09	0.5		0.36	0.41 ± 0.08	0.46		0.24	0.27 ± 0.06	0.32		0.23	0.25 ± 0.06	0.3
34		0.48	0.51 ± 0.12	0.58		0.43	0.48 ± 0.10	0.56		0.28	0.31 ± 0.08	0.36		0.27	0.29 ± 0.07	0.32
36		0.53	0.60 ± 0.11	0.65		0.48	0.52 ± 0.10	0.58		0.34	0.39 ± 0.07	0.41		0.31	0.35 ± 0.06	0.39
38		0.56	0.61 ± 0.13	0.63		0.51	0.53 ± 0.12	0.56		0.36	0.44 ± 0.07	0.44		0.35	0.38 ± 0.06	0.4
40		0.67	0.76 ± 0.15	0.84		0.6	0.65 ± 0.13	0.76		0.42	0.47 ± 0.10	0.52		0.39	0.43 ± 0.09	0.48
42		0.74	0.80 ± 0.18	0.9		0.65	0.72 ± 0.13	0.79		0.48	0.51 ± 0.10	0.56		0.43	0.45 ± 0.09	0.51
44		0.74	0.80 ± 0.17	0.96		0.69	0.76 ± 0.14	0.86		0.45	0.51 ± 0.09	0.57		0.42	0.45 ± 0.09	0.53
Scan age(weeks)			Cerebellum r				Cerebellum l				Brainstem				Caudate nucleus r
28		2.67	2.90 ± 0.44	3.06		2.72	3.06 ± 0.44	3.25		2.45	2.55 ± 0.44	2.77		0.5	0.55 ± 0.11	0.61
30		3.18	3.36 ± 0.75	3.76		3.26	3.59 ± 0.71	4.05		2.65	2.84 ± 0.53	3.31		0.6	0.71 ± 0.17	0.81
32		4.25	4.93 ± 1.13	5.75		4.39	5.06 ± 1.14	5.85		3.4	3.77 ± 0.68	4.29		0.89	1.06 ± 0.22	1.19
34		5.72	6.25 ± 1.41	7.31		5.99	6.37 ± 1.44	7.12		3.92	4.18 ± 0.85	4.7		1.05	1.23 ± 0.31	1.43
36		6.9	7.68 ± 1.64	8.67		7.44	7.77 ± 1.71	8.63		4.39	4.65 ± 0.82	5.14		1.32	1.44 ± 0.29	1.6
38		7.75	9.47 ± 2.85	11.8		7.57	9.50 ± 3.03	12.04		4.54	5.02 ± 0.99	5.48		1.44	1.58 ± 0.31	1.73
40		11.24	12.53 ± 2.07	13.72		11.43	12.74 ± 2.09	14.14		5.36	5.87 ± 0.95	6.3		1.58	1.77 ± 0.38	2.05
42		12.92	14.36 ± 2.73	15.53		12.98	14.50 ± 2.94	15.86		5.9	6.26 ± 0.99	6.55		1.71	1.94 ± 0.35	2.12
44		13.03	15.34 ± 3.28	16.8		13.54	15.34 ± 3.34	17.05		5.83	6.42 ± 1.24	7.01		1.77	2.02 ± 0.40	2.35
Scan age(weeks)			Caudate nucleus l				Thalamus r				Thalamus l				Subthalamic nucleus r
28		0.51	0.58 ± 0.11	0.62		1.48	1.66 ± 0.27	1.79		1.48	1.68 ± 0.27	1.76		0.1	0.12 ± 0.02	0.12
30		0.64	0.74 ± 0.17	0.85		1.72	1.94 ± 0.36	2.19		1.75	1.95 ± 0.35	2.22		0.12	0.13 ± 0.03	0.15
32		0.93	1.09 ± 0.20	1.21		2.39	2.60 ± 0.49	2.97		2.38	2.63 ± 0.50	2.92		0.16	0.17 ± 0.03	0.19
34		1.1	1.28 ± 0.31	1.47		2.79	3.03 ± 0.59	3.25		2.83	3.00 ± 0.59	3.25		0.18	0.19 ± 0.05	0.21
36		1.24	1.47 ± 0.32	1.59		3.12	3.41 ± 0.61	3.68		3.11	3.41 ± 0.59	3.71		0.2	0.22 ± 0.04	0.23
38		1.49	1.67 ± 0.34	1.8		3.32	3.83 ± 0.60	4.15		3.36	3.76 ± 0.59	4.09		0.22	0.23 ± 0.04	0.26
40		1.62	1.87 ± 0.38	2.04		4.08	4.40 ± 0.81	4.71		4.04	4.36 ± 0.81	4.77		0.23	0.26 ± 0.05	0.28
42		1.82	1.98 ± 0.37	2.21		4.61	4.82 ± 0.83	5.33		4.63	4.82 ± 0.82	5.32		0.26	0.28 ± 0.05	0.31
44		1.89	2.10 ± 0.40	2.35		4.57	5.14 ± 0.90	5.55		4.62	5.07 ± 0.89	5.52		0.26	0.29 ± 0.05	0.32
Scan age(weeks)			Subthalamic nucleus l				Lentiform Nucleus r				Lentiform Nucleus l				Corpus Callosum
28		0.1	0.11 ± 0.02	0.12		1.04	1.16 ± 0.20	1.24		1.1	1.19 ± 0.20	1.27		0.62	0.74 ± 0.12	0.81
30		0.11	0.12 ± 0.03	0.14		1.2	1.32 ± 0.30	1.6		1.24	1.38 ± 0.29	1.67		0.84	0.93 ± 0.21	1.1
32		0.15	0.16 ± 0.03	0.18		1.67	1.87 ± 0.38	2.12		1.69	1.91 ± 0.36	2.16		1.14	1.34 ± 0.30	1.58
34		0.17	0.18 ± 0.04	0.19		1.94	2.14 ± 0.50	2.31		1.96	2.14 ± 0.48	2.39		1.44	1.60 ± 0.40	1.78
36		0.18	0.20 ± 0.04	0.22		2.24	2.45 ± 0.48	2.66		2.24	2.46 ± 0.48	2.75		1.73	1.97 ± 0.41	2.14
38		0.2	0.23 ± 0.04	0.23		2.61	2.77 ± 0.47	3.1		2.63	2.91 ± 0.44	3		1.87	2.06 ± 0.60	2.62
40		0.22	0.24 ± 0.05	0.27		2.82	3.20 ± 0.62	3.53		2.89	3.22 ± 0.64	3.57		2.35	2.64 ± 0.48	2.99
42		0.24	0.25 ± 0.05	0.28		3.19	3.40 ± 0.58	3.76		3.2	3.41 ± 0.59	3.73		2.6	2.90 ± 0.58	3.22
44		0.24	0.26 ± 0.05	0.28		3.31	3.71 ± 0.65	4.01		3.34	3.63 ± 0.67	3.87		2.81	3.14 ± 0.53	3.54
Scan age(weeks)			Lateral Ventricle r				Lateral Ventricle l
28		1.76	2.29 ± 0.82	2.57		2.05	2.45 ± 0.84	2.91
30		1.74	1.97 ± 1.01	2.55		2.24	2.49 ± 1.11	3.03
32		2.29	2.68 ± 1.18	4.11		2.61	3.43 ± 1.76	4.19
34		2.32	2.93 ± 0.95	3.53		2.75	3.19 ± 1.05	3.95
36		2.57	3.10 ± 1.68	3.85		2.67	3.49 ± 2.23	4.3
38		2.67	3.14 ± 3.78	6.27		2.7	3.65 ± 3.40	6.16
40		3.31	3.89 ± 1.39	4.86		3.57	4.52 ± 1.67	5.59
42		3.67	4.67 ± 1.51	5.49		4.03	5.38 ± 2.42	6.37
44		3.93	4.64 ± 1.69	6.4		4.02	5.44 ± 1.99	6.69
									Cortical GM Regions
Scan age(weeks)			Frontal lobe r gm				Frontal lobe l gm				Parietal lobe r gm				Parietal lobe l gm
28		4.16	4.40 ± 0.75	4.88		4.25	4.74 ± 0.83	5.09		2.77	3.14 ± 0.54	3.5		2.9	3.25 ± 0.57	3.62
30		4.83	5.43 ± 1.36	6.33		5.1	5.75 ± 1.43	7.1		3.47	3.86 ± 0.90	4.41		3.58	4.15 ± 0.93	4.69
32		6.76	8.11 ± 1.62	9.34		7.3	8.50 ± 1.70	9.81		4.71	5.66 ± 1.13	6.52		4.96	5.93 ± 1.18	6.8
34		9.27	9.82 ± 2.54	11.01		9.28	10.31 ± 2.45	11.52		6.55	6.93 ± 1.69	7.84		6.79	7.26 ± 1.62	8.08
36		10.79	12.66 ± 2.40	13.93		11.02	12.96 ± 2.34	14.34		7.63	8.99 ± 1.61	9.6		7.92	9.15 ± 1.62	9.82
38		13.05	15.35 ± 3.80	17.72		13.29	14.99 ± 3.59	18.11		9.1	10.42 ± 3.40	13.46		9.27	11.18 ± 3.00	14.26
40		17.28	19.87 ± 3.88	22.32		17.31	20.15 ± 3.79	22.68		12.33	14.15 ± 2.40	15.39		12.7	14.08 ± 2.42	15.68
42		20.38	22.90 ± 4.86	26.54		20.62	22.58 ± 4.66	26.42		14.27	15.82 ± 3.12	18.36		14.37	15.58 ± 3.14	18.48
44		21.26	23.23 ± 6.55	32.53		21.35	23.70 ± 6.26	30.89		15.03	16.29 ± 4.14	21.63		15.2	16.18 ± 4.15	20.93
Scan age(weeks)			Occipital lobe r gm				Occipital lobe l gm				Anterior temporal lobe M r gm				Anterior temporal lobe M l gm
28		1.93	2.06 ± 0.30	2.32		1.89	2.06 ± 0.33	2.31		0.18	0.20 ± 0.04	0.23		0.15	0.16 ± 0.04	0.21
30		2.28	2.52 ± 0.55	2.93		2.29	2.58 ± 0.54	2.97		0.24	0.29 ± 0.08	0.32		0.2	0.24 ± 0.06	0.28
32		2.93	3.48 ± 0.65	3.87		3.04	3.63 ± 0.70	4.03		0.31	0.39 ± 0.09	0.45		0.27	0.34 ± 0.09	0.39
34		3.93	4.31 ± 1.04	4.75		4.12	4.57 ± 1.07	5.22		0.4	0.45 ± 0.12	0.54		0.36	0.40 ± 0.11	0.47
36		4.49	5.61 ± 1.01	6.03		4.91	5.81 ± 1.04	6.27		0.54	0.59 ± 0.12	0.7		0.42	0.52 ± 0.12	0.57
38		5.78	6.39 ± 1.90	8.09		6.12	6.68 ± 1.78	8.52		0.55	0.65 ± 0.19	0.74		0.5	0.55 ± 0.15	0.64
40		7.78	8.70 ± 1.56	9.65		8.07	8.97 ± 1.64	10.07		0.75	0.88 ± 0.20	1		0.66	0.74 ± 0.18	0.87
42		8.8	9.81 ± 1.92	11.16		9.4	10.07 ± 1.91	11.27		0.85	0.98 ± 0.24	1.18		0.71	0.87 ± 0.21	1.01
44		9.03	10.17 ± 2.41	12.41		9.27	10.49 ± 2.39	13.09		0.89	0.96 ± 0.27	1.14		0.78	0.85 ± 0.22	1.03
Scan age(weeks)			Anterior temporal lobe L r gm				Anterior temporal lobe L l gm				Insula r gm				Insula l gm
28		0.16	0.19 ± 0.05	0.22		0.17	0.18 ± 0.05	0.2		0.16	0.23 ± 0.11	0.33		0.15	0.19 ± 0.09	0.27
30		0.22	0.25 ± 0.07	0.3		0.22	0.25 ± 0.06	0.29		0.21	0.24 ± 0.15	0.34		0.18	0.25 ± 0.13	0.35
32		0.29	0.36 ± 0.09	0.42		0.3	0.34 ± 0.10	0.43		0.35	0.47 ± 0.21	0.66		0.3	0.45 ± 0.19	0.59
34		0.37	0.43 ± 0.11	0.53		0.4	0.47 ± 0.12	0.53		0.59	0.67 ± 0.32	0.87		0.52	0.58 ± 0.25	0.7
36		0.44	0.56 ± 0.12	0.63		0.48	0.55 ± 0.13	0.6		0.77	1.03 ± 0.27	1.11		0.74	0.91 ± 0.24	1.04
38		0.49	0.66 ± 0.15	0.69		0.51	0.58 ± 0.13	0.65		0.89	1.38 ± 0.45	1.63		0.79	1.34 ± 0.39	1.49
40		0.67	0.76 ± 0.21	0.89		0.68	0.80 ± 0.21	0.95		1.5	1.79 ± 0.45	2.13		1.37	1.64 ± 0.42	1.92
42		0.74	0.91 ± 0.23	1.05		0.79	0.94 ± 0.21	1.06		1.93	2.14 ± 0.51	2.55		1.68	1.98 ± 0.46	2.32
44		0.77	0.91 ± 0.23	1.08		0.82	0.93 ± 0.22	1.07		1.94	2.06 ± 0.84	2.83		1.73	1.94 ± 0.82	2.56
Scan age(weeks)			Cingulate g A r gm				Cingulate g A l gm				Cingulate g P r gm				Cingulate g P l gm
28		0.33	0.35 ± 0.08	0.42		0.3	0.38 ± 0.07	0.41		0.36	0.42 ± 0.07	0.45		0.35	0.42 ± 0.07	0.45
30		0.35	0.43 ± 0.11	0.51		0.36	0.41 ± 0.12	0.51		0.43	0.49 ± 0.11	0.57		0.43	0.47 ± 0.11	0.57
32		0.5	0.61 ± 0.13	0.71		0.53	0.61 ± 0.14	0.71		0.53	0.65 ± 0.13	0.73		0.55	0.63 ± 0.13	0.75
34		0.63	0.70 ± 0.21	0.84		0.66	0.75 ± 0.16	0.85		0.64	0.75 ± 0.20	0.81		0.64	0.75 ± 0.17	0.81
36		0.73	0.88 ± 0.23	0.96		0.71	0.84 ± 0.18	0.93		0.74	0.83 ± 0.18	0.96		0.71	0.86 ± 0.17	0.91
38		0.83	1.10 ± 0.32	1.42		0.95	1.01 ± 0.25	1.26		0.89	1.10 ± 0.36	1.53		0.87	1.03 ± 0.35	1.43
40		1.08	1.27 ± 0.27	1.45		0.97	1.16 ± 0.25	1.34		1.12	1.28 ± 0.25	1.47		1.04	1.21 ± 0.24	1.36
42		1.21	1.40 ± 0.35	1.61		1.08	1.24 ± 0.31	1.49		1.22	1.44 ± 0.33	1.64		1.18	1.32 ± 0.31	1.5
44		1.23	1.39 ± 0.47	1.97		1.17	1.29 ± 0.33	1.69		1.21	1.31 ± 0.44	1.79		1.18	1.25 ± 0.40	1.76
Scan age(weeks)			Superior temporal g middle r gm				Superior temporal g middle l gm				Superior temporal g P r gm				Superior temporal g P l gm
28		0.35	0.39 ± 0.07	0.46		0.34	0.39 ± 0.08	0.45		0.17	0.20 ± 0.06	0.27		0.18	0.21 ± 0.05	0.24
30		0.4	0.47 ± 0.14	0.58		0.44	0.51 ± 0.13	0.64		0.21	0.25 ± 0.08	0.34		0.2	0.26 ± 0.07	0.31
32		0.57	0.73 ± 0.22	0.88		0.65	0.77 ± 0.20	0.92		0.31	0.40 ± 0.09	0.46		0.3	0.36 ± 0.09	0.43
34		0.91	1.01 ± 0.25	1.08		0.87	0.99 ± 0.27	1.1		0.44	0.50 ± 0.13	0.58		0.36	0.43 ± 0.12	0.5
36		1.08	1.25 ± 0.24	1.4		1.11	1.27 ± 0.22	1.39		0.51	0.59 ± 0.14	0.69		0.49	0.56 ± 0.12	0.62
38		1.32	1.64 ± 0.35	1.81		1.4	1.58 ± 0.38	2.04		0.74	0.77 ± 0.22	1.01		0.63	0.80 ± 0.22	0.96
40		1.66	1.96 ± 0.44	2.24		1.77	2.06 ± 0.41	2.2		0.89	1.01 ± 0.18	1.11		0.79	0.94 ± 0.18	1.04
42		2	2.22 ± 0.50	2.62		2.09	2.30 ± 0.50	2.7		1.03	1.17 ± 0.24	1.32		0.96	1.10 ± 0.26	1.26
44		2.05	2.29 ± 0.68	3.01		2.08	2.29 ± 0.68	3.14		1.07	1.31 ± 0.34	1.48		0.91	1.18 ± 0.36	1.48
Scan age(weeks)			Medial inferior temporal g A r gm				Medial inferior temporal g A l gm				Medial and inferior temporal g P r gm				Medial and inferior temporal g P l gm
28		0.47	0.51 ± 0.11	0.62		0.43	0.47 ± 0.10	0.55		0.59	0.65 ± 0.09	0.72		0.56	0.58 ± 0.10	0.65
30		0.54	0.63 ± 0.15	0.72		0.52	0.58 ± 0.12	0.64		0.7	0.76 ± 0.18	0.85		0.63	0.75 ± 0.19	0.85
32		0.68	0.79 ± 0.16	0.91		0.65	0.76 ± 0.16	0.89		0.98	1.10 ± 0.22	1.28		0.89	1.07 ± 0.25	1.3
34		0.81	0.88 ± 0.21	1.01		0.83	0.91 ± 0.19	0.99		1.3	1.40 ± 0.31	1.61		1.27	1.40 ± 0.34	1.59
36		0.92	1.10 ± 0.23	1.26		0.92	1.08 ± 0.22	1.16		1.47	1.73 ± 0.36	1.97		1.52	1.72 ± 0.36	1.99
38		1.1	1.22 ± 0.37	1.49		1.16	1.24 ± 0.31	1.45		1.8	2.09 ± 0.71	3.02		1.95	2.18 ± 0.69	2.94
40		1.42	1.66 ± 0.37	1.92		1.41	1.63 ± 0.38	1.89		2.54	2.93 ± 0.51	3.25		2.53	2.92 ± 0.52	3.33
42		1.62	1.92 ± 0.44	2.25		1.62	1.79 ± 0.45	2.2		2.95	3.33 ± 0.64	3.76		3.04	3.38 ± 0.65	3.83
44		1.76	1.88 ± 0.51	2.45		1.76	1.92 ± 0.55	2.36		3.15	3.40 ± 0.81	4.55		3.28	3.64 ± 0.84	4.72
Scan age(weeks)			Gyri parahippocampalis A r gm				Gyri parahippocampalis A l gm				Gyri parahippocampalis P r gm				Gyri parahippocampalis P l gm
28		0.22	0.29 ± 0.07	0.31		0.23	0.32 ± 0.08	0.35		0.12	0.14 ± 0.03	0.15		0.11	0.13 ± 0.03	0.14
30		0.29	0.32 ± 0.10	0.4		0.3	0.35 ± 0.11	0.42		0.15	0.18 ± 0.06	0.22		0.14	0.16 ± 0.06	0.2
32		0.39	0.46 ± 0.12	0.56		0.42	0.49 ± 0.13	0.57		0.22	0.28 ± 0.07	0.32		0.22	0.26 ± 0.07	0.31
34		0.45	0.55 ± 0.15	0.63		0.49	0.58 ± 0.17	0.64		0.29	0.35 ± 0.08	0.4		0.28	0.32 ± 0.08	0.36
36		0.6	0.66 ± 0.12	0.71		0.63	0.70 ± 0.12	0.76		0.35	0.40 ± 0.08	0.43		0.35	0.39 ± 0.06	0.41
38		0.78	0.84 ± 0.18	0.92		0.76	0.92 ± 0.18	0.95		0.42	0.49 ± 0.15	0.6		0.43	0.50 ± 0.11	0.52
40		0.78	0.88 ± 0.21	1.02		0.84	0.95 ± 0.21	1.05		0.54	0.62 ± 0.12	0.7		0.54	0.60 ± 0.11	0.67
42		0.88	1.03 ± 0.23	1.16		0.91	1.02 ± 0.25	1.19		0.63	0.72 ± 0.16	0.83		0.6	0.67 ± 0.16	0.8
44		0.89	0.95 ± 0.28	1.09		0.91	0.98 ± 0.29	1.15		0.67	0.72 ± 0.25	0.97		0.65	0.71 ± 0.22	0.92
Scan age(weeks)			Fusiform g A r gm				Fusiform g A l gm				Fusiform g P r gm				Fusiform g P l gm
28		0.12	0.16 ± 0.05	0.2		0.11	0.13 ± 0.02	0.14		0.12	0.15 ± 0.04	0.17		0.13	0.16 ± 0.03	0.18
30		0.15	0.20 ± 0.05	0.22		0.13	0.14 ± 0.05	0.17		0.17	0.20 ± 0.05	0.24		0.18	0.19 ± 0.05	0.24
32		0.2	0.25 ± 0.07	0.31		0.18	0.22 ± 0.07	0.29		0.25	0.29 ± 0.07	0.34		0.24	0.28 ± 0.07	0.34
34		0.28	0.34 ± 0.09	0.38		0.26	0.29 ± 0.08	0.35		0.32	0.37 ± 0.10	0.42		0.32	0.36 ± 0.07	0.4
36		0.35	0.41 ± 0.08	0.47		0.34	0.38 ± 0.08	0.44		0.38	0.42 ± 0.10	0.46		0.36	0.41 ± 0.09	0.47
38		0.42	0.45 ± 0.12	0.47		0.37	0.43 ± 0.06	0.44		0.41	0.58 ± 0.17	0.59		0.38	0.49 ± 0.16	0.6
40		0.49	0.55 ± 0.14	0.64		0.42	0.49 ± 0.14	0.59		0.58	0.65 ± 0.13	0.74		0.54	0.64 ± 0.13	0.72
42		0.56	0.64 ± 0.18	0.77		0.47	0.55 ± 0.14	0.66		0.68	0.78 ± 0.18	0.88		0.64	0.76 ± 0.17	0.84
44		0.57	0.61 ± 0.22	0.85		0.48	0.54 ± 0.20	0.73		0.63	0.78 ± 0.23	0.92		0.68	0.73 ± 0.20	0.91
									WM Regions
Scan age(weeks)			Frontal lobe r wm				Frontal lobe l wm				Parietal lobe r wm				Parietal lobe l wm
28		11.85	13.54 ± 2.42	15.08		11.75	13.64 ± 2.33	14.7		6.72	7.91 ± 1.37	8.47		7.32	7.97 ± 1.43	8.56
30		13.56	15.55 ± 2.99	16.93		13.19	15.55 ± 2.94	16.94		7.8	9.19 ± 1.74	10.03		7.95	9.08 ± 1.73	10.2
32		17.14	20.40 ± 4.05	22.63		17.05	20.06 ± 3.95	22.5		9.91	11.51 ± 2.34	13.48		10.33	11.41 ± 2.30	13.53
34		20.72	22.97 ± 4.81	25.36		20.88	23.22 ± 4.93	25.37		12.49	13.38 ± 2.90	14.41		12.44	13.55 ± 2.97	14.64
36		22.75	26.92 ± 5.16	29.09		23.02	26.27 ± 5.35	28.81		13.7	15.74 ± 3.07	16.39		13.81	15.71 ± 3.21	16.28
38		23.19	27.35 ± 5.50	31.21		25.02	28.11 ± 5.85	32.02		14.89	16.14 ± 4.16	20.04		14.64	16.24 ± 3.60	20.44
40		28.42	32.62 ± 6.43	35.67		29.02	32.63 ± 6.32	36.33		17.88	19.81 ± 3.85	22.42		17.67	19.51 ± 3.94	22.32
42		30.25	33.45 ± 7.29	36.5		31.29	33.83 ± 7.36	36.95		18.85	20.92 ± 4.71	24.19		18.58	20.73 ± 4.57	23.44
44		31.18	33.50 ± 6.07	38.77		31.44	34.32 ± 6.37	38.57		20.28	21.63 ± 4.16	25.66		19.85	21.22 ± 4.31	25.74
Scan age(weeks)			Occipital lobe r wm				Occipital lobe l wm				Anterior temporal lobe M r wm				Anterior temporal lobe M l wm
28		3.4	3.80 ± 0.69	4.32		3.4	3.90 ± 0.73	4.38		0.15	0.18 ± 0.09	0.28		0.12	0.14 ± 0.06	0.19
30		3.8	4.35 ± 1.00	5.02		4.15	4.52 ± 0.93	5.06		0.24	0.29 ± 0.09	0.37		0.18	0.19 ± 0.06	0.22
32		4.72	5.34 ± 1.09	6.35		5	5.83 ± 1.08	6.59		0.26	0.34 ± 0.12	0.45		0.21	0.25 ± 0.09	0.34
34		5.92	6.54 ± 1.41	7.44		5.97	6.88 ± 1.58	7.4		0.35	0.43 ± 0.17	0.59		0.28	0.36 ± 0.14	0.47
36		6.34	7.56 ± 1.53	8.69		6.74	7.53 ± 1.63	8.5		0.43	0.63 ± 0.18	0.72		0.35	0.44 ± 0.14	0.53
38		6.86	7.79 ± 1.75	9.11		7.07	8.02 ± 1.86	9.51		0.42	0.55 ± 0.19	0.63		0.36	0.41 ± 0.13	0.52
40		8.36	9.58 ± 2.17	11.02		8.65	9.77 ± 2.28	11.46		0.68	0.79 ± 0.24	0.93		0.55	0.64 ± 0.17	0.75
42		8.94	9.81 ± 2.21	11.4		9.17	10.17 ± 2.37	11.86		0.69	0.85 ± 0.25	1.02		0.6	0.70 ± 0.19	0.78
44		9.21	10.18 ± 2.16	11.54		9.04	10.17 ± 2.18	11.58		0.72	0.84 ± 0.23	1.08		0.63	0.74 ± 0.18	0.95
Scan age(weeks)			Anterior temporal lobe L r wm				Anterior temporal lobe L l wm				Insula r wm				Insula l wm
28		0.16	0.18 ± 0.06	0.22		0.17	0.21 ± 0.06	0.24		1.05	1.29 ± 0.23	1.38		0.93	1.14 ± 0.20	1.21
30		0.23	0.27 ± 0.10	0.35		0.25	0.29 ± 0.08	0.35		1.14	1.34 ± 0.35	1.69		1.09	1.24 ± 0.35	1.55
32		0.3	0.37 ± 0.10	0.43		0.3	0.37 ± 0.12	0.48		1.66	1.99 ± 0.39	2.14		1.53	1.87 ± 0.38	2.04
34		0.36	0.42 ± 0.11	0.49		0.39	0.51 ± 0.12	0.59		1.93	2.12 ± 0.45	2.47		1.84	2.05 ± 0.46	2.43
36		0.39	0.49 ± 0.14	0.58		0.45	0.57 ± 0.17	0.64		2.17	2.50 ± 0.55	2.69		1.99	2.39 ± 0.54	2.59
38		0.38	0.47 ± 0.11	0.52		0.44	0.53 ± 0.13	0.57		2.07	2.52 ± 0.73	2.69		2.06	2.39 ± 0.67	2.64
40		0.53	0.61 ± 0.20	0.75		0.65	0.72 ± 0.22	0.84		2.31	2.64 ± 0.64	2.97		2.19	2.50 ± 0.59	2.82
42		0.55	0.64 ± 0.21	0.78		0.69	0.81 ± 0.23	0.94		2.51	2.80 ± 0.61	3.13		2.32	2.63 ± 0.60	2.87
44		0.56	0.61 ± 0.20	0.78		0.65	0.80 ± 0.19	0.93		2.51	2.66 ± 0.65	3.01		2.27	2.46 ± 0.70	2.93
Scan age(weeks)			Cingulate g A r wm				Cingulate g A l wm				Cingulate g P r wm				Cingulate g P l wm
28		0.35	0.46 ± 0.13	0.55		0.22	0.30 ± 0.12	0.43		0.35	0.47 ± 0.12	0.52		0.25	0.33 ± 0.09	0.37
30		0.5	0.58 ± 0.17	0.74		0.31	0.43 ± 0.17	0.61		0.51	0.56 ± 0.12	0.68		0.36	0.43 ± 0.12	0.53
32		0.76	0.89 ± 0.22	1.12		0.63	0.72 ± 0.19	0.89		0.72	0.83 ± 0.18	0.98		0.57	0.67 ± 0.16	0.78
34		0.99	1.13 ± 0.26	1.32		0.78	0.90 ± 0.27	1.05		0.86	0.98 ± 0.22	1.12		0.7	0.78 ± 0.22	0.9
36		1.21	1.37 ± 0.25	1.52		0.99	1.11 ± 0.30	1.3		1.02	1.19 ± 0.26	1.35		0.87	0.98 ± 0.21	1.14
38		1.33	1.50 ± 0.35	1.63		0.94	1.20 ± 0.38	1.45		1.07	1.33 ± 0.36	1.35		0.97	1.04 ± 0.34	1.15
40		1.48	1.66 ± 0.31	1.85		1.28	1.48 ± 0.35	1.65		1.44	1.61 ± 0.34	1.78		1.26	1.41 ± 0.30	1.59
42		1.49	1.68 ± 0.40	1.94		1.29	1.48 ± 0.35	1.68		1.58	1.74 ± 0.37	2.06		1.34	1.48 ± 0.35	1.72
44		1.49	1.73 ± 0.31	1.99		1.34	1.46 ± 0.29	1.64		1.68	1.83 ± 0.28	2.08		1.39	1.56 ± 0.29	1.86
Scan age(weeks)			Superior temporal g middle r wm				Superior temporal g middle l wm				Superior temporal g P r wm				Superior temporal g P l wm
28		1.06	1.26 ± 0.23	1.38		1.18	1.28 ± 0.21	1.48		0.59	0.68 ± 0.13	0.77		0.51	0.57 ± 0.11	0.62
30		1.29	1.40 ± 0.28	1.59		1.35	1.50 ± 0.29	1.65		0.69	0.73 ± 0.19	0.91		0.62	0.66 ± 0.15	0.72
32		1.6	1.82 ± 0.38	2.13		1.57	1.85 ± 0.36	2.14		0.93	1.01 ± 0.25	1.21		0.77	0.88 ± 0.20	1
34		1.86	2.00 ± 0.50	2.27		1.94	2.11 ± 0.50	2.48		1.12	1.21 ± 0.32	1.37		0.92	1.05 ± 0.29	1.22
36		2.19	2.37 ± 0.47	2.6		2.11	2.39 ± 0.49	2.66		1.25	1.42 ± 0.29	1.6		0.99	1.09 ± 0.23	1.25
38		1.87	2.41 ± 0.69	2.58		2	2.55 ± 0.64	2.72		1.11	1.54 ± 0.48	1.99		0.99	1.17 ± 0.35	1.36
40		2.58	2.92 ± 0.61	3.25		2.56	2.91 ± 0.61	3.31		1.46	1.68 ± 0.37	1.89		1.16	1.33 ± 0.29	1.53
42		2.74	3.16 ± 0.71	3.55		2.83	3.08 ± 0.64	3.5		1.58	1.82 ± 0.43	1.97		1.22	1.38 ± 0.26	1.56
44		2.93	3.17 ± 0.69	3.67		2.77	3.17 ± 0.68	3.64		1.58	1.70 ± 0.37	2.05		1.22	1.37 ± 0.30	1.59
Scan age(weeks)			Medial and inferior temporal g A r wm				Medial and inferior temporal g A l wm				Medial and inferior temporal g P r wm				Medial and inferior temporal g P l wm
28		1.15	1.29 ± 0.20	1.42		1.25	1.34 ± 0.23	1.52		1.59	1.85 ± 0.33	1.98		1.65	1.87 ± 0.35	2.12
30		1.31	1.51 ± 0.28	1.63		1.43	1.59 ± 0.32	1.74		1.79	2.01 ± 0.39	2.23		1.84	2.13 ± 0.45	2.32
32		1.72	1.89 ± 0.42	2.2		1.77	2.03 ± 0.41	2.32		2.34	2.69 ± 0.50	3.04		2.39	2.84 ± 0.53	3.19
34		1.98	2.23 ± 0.46	2.43		2.17	2.33 ± 0.48	2.53		2.78	2.96 ± 0.64	3.15		2.94	3.18 ± 0.58	3.44
36		2.34	2.61 ± 0.54	2.78		2.29	2.63 ± 0.63	3.02		2.94	3.55 ± 0.70	3.89		3.08	3.52 ± 0.72	3.87
38		2.17	2.65 ± 0.61	3.08		2.32	2.59 ± 0.51	3.07		3.07	3.78 ± 1.20	5.04		3.34	3.70 ± 0.98	4.78
40		2.83	3.12 ± 0.75	3.59		2.93	3.22 ± 0.75	3.61		4	4.39 ± 0.87	4.92		4.06	4.47 ± 0.95	5.29
42		3.14	3.54 ± 0.78	4.04		3.11	3.60 ± 0.80	4.08		4.28	4.73 ± 1.09	5.5		4.35	4.93 ± 1.02	5.35
44		3.33	3.58 ± 0.72	4.14		3.46	3.77 ± 0.80	4.42		4.13	4.80 ± 0.97	5.41		4.41	5.00 ± 0.99	5.9
Scan age(weeks)			Gyri parahippocampalis A r wm				Gyri parahippocampalis A l wm				Gyri parahippocampalis P r wm				Gyri parahippocampalis P l wm
28		0.18	0.22 ± 0.06	0.27		0.15	0.20 ± 0.05	0.23		0.19	0.21 ± 0.05	0.27		0.16	0.18 ± 0.05	0.23
30		0.23	0.26 ± 0.06	0.3		0.19	0.24 ± 0.08	0.29		0.27	0.31 ± 0.07	0.36		0.2	0.26 ± 0.06	0.31
32		0.29	0.38 ± 0.11	0.47		0.29	0.37 ± 0.12	0.44		0.36	0.41 ± 0.10	0.48		0.3	0.34 ± 0.08	0.4
34		0.37	0.46 ± 0.14	0.53		0.37	0.47 ± 0.16	0.51		0.42	0.49 ± 0.11	0.58		0.38	0.45 ± 0.12	0.5
36		0.44	0.54 ± 0.14	0.6		0.41	0.50 ± 0.15	0.52		0.51	0.58 ± 0.11	0.65		0.43	0.49 ± 0.12	0.58
38		0.3	0.49 ± 0.17	0.56		0.28	0.40 ± 0.20	0.5		0.46	0.61 ± 0.15	0.7		0.44	0.54 ± 0.15	0.62
40		0.54	0.65 ± 0.20	0.77		0.47	0.59 ± 0.19	0.71		0.62	0.76 ± 0.18	0.85		0.58	0.65 ± 0.16	0.75
42		0.57	0.69 ± 0.20	0.81		0.47	0.62 ± 0.18	0.73		0.68	0.79 ± 0.21	0.92		0.58	0.69 ± 0.16	0.77
44		0.56	0.64 ± 0.22	0.84		0.44	0.64 ± 0.24	0.8		0.72	0.76 ± 0.21	0.97		0.64	0.74 ± 0.18	0.84
Scan age(weeks)			Fusiform g A r wm				Fusiform g A l wm				Fusiform g P r wm				Fusiform g P l wm
28		0.31	0.37 ± 0.09	0.42		0.21	0.24 ± 0.07	0.31		0.29	0.33 ± 0.07	0.39		0.24	0.27 ± 0.06	0.31
30		0.36	0.43 ± 0.10	0.52		0.26	0.29 ± 0.08	0.33		0.34	0.38 ± 0.10	0.46		0.27	0.34 ± 0.10	0.4
32		0.44	0.56 ± 0.13	0.67		0.31	0.38 ± 0.11	0.47		0.49	0.57 ± 0.17	0.74		0.41	0.49 ± 0.15	0.6
34		0.53	0.66 ± 0.20	0.78		0.4	0.47 ± 0.15	0.57		0.69	0.79 ± 0.20	0.89		0.58	0.70 ± 0.21	0.85
36		0.65	0.80 ± 0.22	0.96		0.49	0.59 ± 0.19	0.77		0.89	0.95 ± 0.22	1.11		0.76	0.89 ± 0.20	0.97
38		0.83	0.85 ± 0.16	0.87		0.65	0.72 ± 0.17	0.79		0.86	1.13 ± 0.24	1.27		0.87	0.99 ± 0.21	1.07
40		0.93	1.08 ± 0.23	1.21		0.79	0.91 ± 0.19	1.01		1.17	1.34 ± 0.30	1.53		1.03	1.20 ± 0.29	1.39
42		1.04	1.16 ± 0.24	1.3		0.91	1.00 ± 0.23	1.16		1.25	1.46 ± 0.31	1.65		1.14	1.37 ± 0.29	1.52
44		1.06	1.19 ± 0.28	1.42		0.93	1.03 ± 0.26	1.22		1.3	1.48 ± 0.31	1.79		1.12	1.34 ± 0.32	1.6
Volume(mL) centiles of the tissues and 82 structures of the whole brain with increasing scan age. The left column for each region represents the 25% centile over the subjects in the database, the middle column the median value ± the standard deviation, and the right column the 75% centile.
