# Supplementary material for: Regional growth and atlasing of the developing human brain
Source: Neuroimage. 2016 Jan 15;125:456–78. doi: 10.1016/j.neuroimage.2015.10.047 (PMC4692521; doi:10.1016/j.neuroimage.2015.10.047)
Supplement: Supplementary file 2 — Correlations and adjusted R2 values of curvature measurements with age at birth correcting for the age at scan. [file mmc2.xls]

## Sheet: Sheet1
									Tissues
Scan age(weeks)			CSF				CGM				UWM				Ventricles
28		24.852	27.917 ± 5.843	34.491		23.002	24.336 ± 1.253	24.855		57.253	58.459 ± 1.645	59.65		3.261	4.039 ± 1.103	5.185
30		25.162	27.410 ± 4.141	31.108		24.428	25.430 ± 1.198	26.23		55.91	56.828 ± 1.555	58.315		2.722	3.294 ± 1.455	4.284
32		26.061	28.077 ± 5.122	31.011		25.664	26.424 ± 1.177	27.097		54.769	55.650 ± 1.392	56.656		2.647	3.299 ± 1.505	4.157
34		24.095	28.361 ± 6.932	35.91		26.599	27.900 ± 1.152	28.797		53.135	53.954 ± 1.495	55.054		2.559	2.969 ± 0.586	3.218
36		23.816	27.378 ± 7.278	32.028		28.311	29.146 ± 1.225	29.737		52.128	52.831 ± 1.529	54.273		2.085	2.371 ± 1.313	3.159
38		26.446	30.236 ± 5.282	33.788		30.304	31.987 ± 2.301	33.278		47.068	49.717 ± 2.378	50.835		2.077	2.661 ± 1.545	3.124
40		27.309	32.065 ± 6.840	37.133		32.127	33.552 ± 1.991	34.187		47.645	48.653 ± 2.158	49.992		2.105	2.386 ± 0.839	2.705
42		29.78	34.799 ± 6.453	38.608		33.934	34.937 ± 1.792	35.913		45.445	46.992 ± 1.889	47.828		2.12	2.468 ± 0.884	2.93
44		28.265	34.768 ± 6.189	39.557		34.9	35.578 ± 3.332	36.695		45.076	45.975 ± 3.177	46.917		2.156	2.376 ± 0.828	2.836
Scan age(weeks)			Cerebellum				BGT				Brainstem				CGM+UWM
28		4.889	5.126 ± 0.270	5.299		9.581	9.824 ± 0.465	10.204		2.128	2.280 ± 0.165	2.392		82.262	82.795 ± 0.705	83.019
30		5.024	5.168 ± 0.317	5.451		9.715	10.199 ± 0.459	10.521		2.026	2.179 ± 0.148	2.254		81.866	82.277 ± 0.767	83.155
32		5.114	5.587 ± 0.443	5.854		10.002	10.278 ± 0.466	10.624		2	2.127 ± 0.124	2.167		81.536	81.987 ± 0.720	82.757
34		5.549	6.023 ± 0.448	6.274		9.638	9.910 ± 0.424	10.165		1.88	1.948 ± 0.125	1.992		81.535	82.180 ± 0.763	82.753
36		5.766	6.163 ± 0.603	6.517		9.45	9.829 ± 0.372	9.944		1.786	1.828 ± 0.145	1.961		81.548	82.141 ± 0.874	82.785
38		6.228	6.678 ± 0.601	7.088		8.543	9.617 ± 0.735	10.036		1.638	1.852 ± 0.155	1.893		81.425	81.673 ± 0.829	82.371
40		6.831	7.240 ± 0.536	7.615		8.817	9.142 ± 0.385	9.333		1.617	1.689 ± 0.102	1.784		81.388	82.012 ± 0.827	82.624
42		7.113	7.642 ± 0.912	8.136		8.666	9.066 ± 0.435	9.283		1.558	1.634 ± 0.122	1.719		80.906	81.659 ± 1.217	82.54
44		7.119	7.718 ± 0.941	8.011		8.809	9.038 ± 0.347	9.382		1.578	1.637 ± 0.127	1.715		81.054	81.416 ± 1.167	82.386
									Subcortical Regions
Scan age(weeks)			Hippocampus r				Hippocampus l				Amygdala r				Amygdala l
28		0.221	0.229 ± 0.021	0.247		0.227	0.236 ± 0.023	0.246		0.138	0.141 ± 0.009	0.144		0.125	0.130 ± 0.009	0.136
30		0.214	0.233 ± 0.021	0.25		0.228	0.236 ± 0.023	0.248		0.134	0.143 ± 0.012	0.149		0.127	0.136 ± 0.013	0.141
32		0.227	0.244 ± 0.022	0.26		0.211	0.225 ± 0.025	0.248		0.142	0.151 ± 0.012	0.159		0.135	0.142 ± 0.011	0.15
34		0.228	0.241 ± 0.022	0.259		0.205	0.226 ± 0.023	0.239		0.139	0.144 ± 0.013	0.155		0.13	0.136 ± 0.010	0.141
36		0.228	0.237 ± 0.018	0.244		0.201	0.213 ± 0.016	0.22		0.144	0.150 ± 0.014	0.155		0.129	0.136 ± 0.011	0.143
38		0.188	0.212 ± 0.027	0.218		0.166	0.201 ± 0.028	0.204		0.131	0.143 ± 0.014	0.151		0.121	0.135 ± 0.012	0.136
40		0.205	0.217 ± 0.020	0.23		0.18	0.192 ± 0.018	0.205		0.13	0.137 ± 0.010	0.143		0.118	0.126 ± 0.008	0.129
42		0.198	0.212 ± 0.020	0.226		0.173	0.188 ± 0.019	0.202		0.129	0.133 ± 0.009	0.138		0.115	0.119 ± 0.008	0.126
44		0.202	0.214 ± 0.017	0.222		0.187	0.194 ± 0.021	0.203		0.12	0.125 ± 0.010	0.132		0.11	0.116 ± 0.009	0.122
Scan age(weeks)			Cerebellum r				Cerebellum l				Brainstem				Caudate nucleus r
28		2.344	2.475 ± 0.173	2.6		2.534	2.604 ± 0.129	2.699		2.128	2.280 ± 0.165	2.392		0.465	0.481 ± 0.038	0.518
30		2.443	2.523 ± 0.172	2.682		2.586	2.643 ± 0.161	2.795		2.026	2.179 ± 0.148	2.254		0.511	0.532 ± 0.050	0.558
32		2.527	2.728 ± 0.225	2.872		2.631	2.808 ± 0.224	2.956		2	2.127 ± 0.124	2.167		0.528	0.575 ± 0.050	0.613
34		2.772	2.969 ± 0.238	3.104		2.856	3.003 ± 0.229	3.181		1.88	1.948 ± 0.125	1.992		0.532	0.566 ± 0.051	0.606
36		2.851	3.086 ± 0.308	3.231		2.906	3.120 ± 0.304	3.286		1.786	1.828 ± 0.145	1.961		0.53	0.578 ± 0.047	0.603
38		3.084	3.342 ± 0.285	3.524		3.144	3.359 ± 0.319	3.538		1.638	1.852 ± 0.155	1.893		0.533	0.559 ± 0.047	0.587
40		3.373	3.583 ± 0.264	3.797		3.444	3.663 ± 0.283	3.833		1.617	1.689 ± 0.102	1.784		0.477	0.507 ± 0.043	0.541
42		3.521	3.780 ± 0.451	4.001		3.575	3.826 ± 0.472	4.051		1.558	1.634 ± 0.122	1.719		0.475	0.495 ± 0.037	0.522
44		3.502	3.809 ± 0.500	4.054		3.596	3.909 ± 0.449	4.092		1.578	1.637 ± 0.127	1.715		0.482	0.500 ± 0.030	0.525
Scan age(weeks)			Caudate nucleus l				Thalamus r				Thalamus l				Subthalamic nucleus r
28		0.474	0.505 ± 0.042	0.523		1.357	1.427 ± 0.091	1.473		1.397	1.431 ± 0.091	1.484		0.087	0.102 ± 0.013	0.106
30		0.513	0.549 ± 0.054	0.581		1.357	1.412 ± 0.094	1.473		1.386	1.444 ± 0.089	1.511		0.09	0.096 ± 0.011	0.103
32		0.551	0.575 ± 0.043	0.612		1.404	1.456 ± 0.089	1.521		1.412	1.456 ± 0.092	1.52		0.089	0.094 ± 0.010	0.102
34		0.54	0.589 ± 0.052	0.625		1.354	1.409 ± 0.072	1.454		1.335	1.406 ± 0.070	1.439		0.085	0.087 ± 0.005	0.092
36		0.56	0.591 ± 0.040	0.602		1.306	1.371 ± 0.074	1.403		1.295	1.359 ± 0.072	1.379		0.082	0.086 ± 0.006	0.089
38		0.566	0.591 ± 0.054	0.595		1.241	1.358 ± 0.147	1.452		1.212	1.353 ± 0.140	1.425		0.073	0.084 ± 0.008	0.087
40		0.502	0.526 ± 0.041	0.566		1.241	1.282 ± 0.078	1.309		1.224	1.287 ± 0.079	1.319		0.071	0.075 ± 0.005	0.079
42		0.498	0.520 ± 0.036	0.545		1.213	1.289 ± 0.092	1.336		1.216	1.293 ± 0.093	1.339		0.07	0.074 ± 0.005	0.077
44		0.505	0.522 ± 0.029	0.545		1.225	1.291 ± 0.068	1.336		1.245	1.288 ± 0.068	1.326		0.07	0.073 ± 0.005	0.076
Scan age(weeks)			Subthalamic nucleus l				Lentiform Nucleus r				Lentiform Nucleus l				Corpus Callosum
28		0.09	0.097 ± 0.013	0.102		0.964	0.981 ± 0.084	1.038		0.991	1.041 ± 0.071	1.077		0.572	0.616 ± 0.078	0.7
30		0.086	0.092 ± 0.010	0.097		0.982	1.017 ± 0.066	1.059		1.003	1.050 ± 0.049	1.102		0.642	0.695 ± 0.066	0.729
32		0.083	0.089 ± 0.010	0.1		0.986	1.022 ± 0.065	1.075		1.012	1.052 ± 0.060	1.095		0.69	0.748 ± 0.066	0.79
34		0.079	0.083 ± 0.005	0.086		0.949	0.982 ± 0.064	1.019		0.959	0.987 ± 0.063	1.015		0.705	0.740 ± 0.068	0.776
36		0.076	0.079 ± 0.006	0.083		0.933	0.974 ± 0.049	0.991		0.933	0.977 ± 0.054	1.009		0.737	0.763 ± 0.053	0.797
38		0.068	0.078 ± 0.009	0.084		0.879	0.991 ± 0.091	1.017		0.896	0.998 ± 0.082	1.041		0.704	0.747 ± 0.057	0.783
40		0.066	0.069 ± 0.005	0.073		0.876	0.918 ± 0.055	0.947		0.884	0.921 ± 0.056	0.958		0.725	0.750 ± 0.046	0.783
42		0.064	0.067 ± 0.005	0.07		0.865	0.899 ± 0.057	0.924		0.872	0.900 ± 0.052	0.923		0.73	0.755 ± 0.054	0.787
44		0.062	0.066 ± 0.005	0.07		0.897	0.918 ± 0.045	0.952		0.878	0.918 ± 0.049	0.945		0.744	0.779 ± 0.055	0.802
Scan age(weeks)			Lateral Ventricle r				Lateral Ventricle l
28		1.433	1.864 ± 0.616	2.337		1.744	2.041 ± 0.666	2.555
30		1.163	1.439 ± 0.756	1.847		1.622	1.809 ± 0.795	2.312
32		1.227	1.519 ± 0.677	1.954		1.344	1.760 ± 0.978	2.246
34		1.064	1.352 ± 0.353	1.637		1.302	1.453 ± 0.403	1.751
36		0.981	1.192 ± 0.533	1.478		1.048	1.279 ± 0.793	1.684
38		1.016	1.274 ± 0.828	1.622		1.062	1.386 ± 0.760	1.774
40		0.987	1.103 ± 0.395	1.313		1.037	1.290 ± 0.485	1.435
42		0.952	1.166 ± 0.405	1.429		1.058	1.318 ± 0.559	1.553
44		1.003	1.110 ± 0.472	1.373		1.042	1.215 ± 0.494	1.646
									Cortical GM Regions
Scan age(weeks)			Frontal lobe r gm				Frontal lobe l gm				Parietal lobe r gm				Parietal lobe l gm
28		3.747	3.986 ± 0.293	4.137		3.972	4.220 ± 0.273	4.396		2.643	2.724 ± 0.163	2.858		2.735	2.849 ± 0.145	2.984
30		4.019	4.173 ± 0.298	4.345		4.182	4.387 ± 0.285	4.561		2.83	2.896 ± 0.150	3.007		2.99	3.104 ± 0.150	3.177
32		4.17	4.429 ± 0.271	4.542		4.423	4.605 ± 0.218	4.729		2.962	3.051 ± 0.174	3.151		3.097	3.200 ± 0.189	3.325
34		4.434	4.639 ± 0.296	4.828		4.554	4.791 ± 0.245	4.931		3.154	3.252 ± 0.186	3.411		3.268	3.403 ± 0.169	3.534
36		4.755	4.827 ± 0.262	5.011		4.815	4.967 ± 0.276	5.163		3.303	3.440 ± 0.183	3.523		3.377	3.512 ± 0.190	3.579
38		5.034	5.347 ± 0.429	5.584		5.084	5.409 ± 0.374	5.517		3.643	3.901 ± 0.381	4.022		3.71	3.985 ± 0.286	4.244
40		5.438	5.634 ± 0.413	5.868		5.433	5.652 ± 0.372	5.835		3.729	3.934 ± 0.296	4.091		3.789	3.938 ± 0.256	4.072
42		5.809	5.976 ± 0.409	6.277		5.802	5.951 ± 0.358	6.145		3.969	4.117 ± 0.270	4.325		3.966	4.132 ± 0.241	4.259
44		5.867	6.084 ± 0.661	6.272		5.965	6.027 ± 0.615	6.254		4.018	4.216 ± 0.436	4.518		3.958	4.200 ± 0.427	4.643
Scan age(weeks)			Occipital lobe r gm				Occipital lobe l gm				Anterior temporal lobe M r gm				Anterior temporal lobe M l gm
28		1.666	1.837 ± 0.151	1.934		1.734	1.814 ± 0.161	1.938		0.161	0.176 ± 0.022	0.191		0.131	0.151 ± 0.025	0.168
30		1.811	1.907 ± 0.115	1.976		1.862	1.911 ± 0.103	1.98		0.18	0.207 ± 0.038	0.23		0.154	0.176 ± 0.032	0.206
32		1.81	1.893 ± 0.136	1.939		1.887	1.946 ± 0.132	1.999		0.191	0.208 ± 0.027	0.231		0.167	0.182 ± 0.026	0.206
34		1.935	2.011 ± 0.122	2.082		2.027	2.097 ± 0.132	2.219		0.197	0.209 ± 0.031	0.232		0.172	0.183 ± 0.032	0.196
36		2.016	2.135 ± 0.133	2.171		2.148	2.244 ± 0.137	2.307		0.222	0.235 ± 0.027	0.251		0.182	0.197 ± 0.032	0.216
38		2.249	2.351 ± 0.155	2.429		2.376	2.458 ± 0.114	2.538		0.202	0.232 ± 0.025	0.243		0.182	0.196 ± 0.020	0.199
40		2.335	2.457 ± 0.185	2.587		2.428	2.566 ± 0.182	2.672		0.227	0.252 ± 0.031	0.273		0.196	0.217 ± 0.028	0.236
42		2.451	2.567 ± 0.174	2.673		2.544	2.625 ± 0.173	2.747		0.233	0.258 ± 0.032	0.284		0.196	0.218 ± 0.033	0.244
44		2.476	2.701 ± 0.276	2.765		2.444	2.665 ± 0.269	2.895		0.235	0.248 ± 0.032	0.272		0.195	0.234 ± 0.032	0.24
Scan age(weeks)			Anterior temporal lobe L r gm				Anterior temporal lobe L l gm				Insula r gm				Insula l gm
28		0.149	0.163 ± 0.027	0.18		0.155	0.170 ± 0.020	0.177		0.153	0.212 ± 0.080	0.253		0.127	0.166 ± 0.069	0.213
30		0.168	0.191 ± 0.030	0.206		0.164	0.191 ± 0.031	0.211		0.15	0.196 ± 0.076	0.269		0.137	0.195 ± 0.072	0.249
32		0.179	0.195 ± 0.033	0.224		0.183	0.200 ± 0.027	0.22		0.218	0.269 ± 0.072	0.325		0.192	0.252 ± 0.073	0.303
34		0.179	0.196 ± 0.038	0.222		0.188	0.204 ± 0.038	0.23		0.275	0.320 ± 0.080	0.369		0.237	0.268 ± 0.066	0.325
36		0.199	0.205 ± 0.029	0.226		0.186	0.212 ± 0.032	0.228		0.335	0.395 ± 0.085	0.439		0.301	0.347 ± 0.070	0.385
38		0.189	0.205 ± 0.021	0.215		0.192	0.207 ± 0.020	0.215		0.335	0.421 ± 0.153	0.499		0.285	0.418 ± 0.116	0.429
40		0.203	0.221 ± 0.031	0.241		0.21	0.227 ± 0.031	0.25		0.439	0.510 ± 0.082	0.554		0.39	0.463 ± 0.078	0.505
42		0.211	0.236 ± 0.032	0.251		0.216	0.243 ± 0.032	0.258		0.498	0.540 ± 0.086	0.591		0.446	0.503 ± 0.081	0.556
44		0.214	0.235 ± 0.024	0.25		0.218	0.239 ± 0.030	0.257		0.536	0.558 ± 0.109	0.632		0.476	0.522 ± 0.114	0.557
Scan age(weeks)			Cingulate g A r gm				Cingulate g A l gm				Cingulate g P r gm				Cingulate g P l gm
28		0.296	0.328 ± 0.047	0.351		0.302	0.316 ± 0.040	0.352		0.338	0.357 ± 0.033	0.384		0.338	0.360 ± 0.028	0.378
30		0.272	0.316 ± 0.053	0.344		0.293	0.328 ± 0.043	0.341		0.337	0.362 ± 0.036	0.395		0.331	0.358 ± 0.033	0.385
32		0.293	0.332 ± 0.045	0.366		0.311	0.333 ± 0.042	0.354		0.32	0.348 ± 0.035	0.372		0.329	0.349 ± 0.033	0.368
34		0.294	0.317 ± 0.053	0.36		0.315	0.334 ± 0.033	0.349		0.308	0.337 ± 0.040	0.361		0.308	0.334 ± 0.032	0.355
36		0.298	0.331 ± 0.045	0.357		0.307	0.319 ± 0.033	0.336		0.312	0.332 ± 0.030	0.356		0.311	0.332 ± 0.025	0.351
38		0.297	0.381 ± 0.062	0.397		0.325	0.346 ± 0.052	0.363		0.337	0.396 ± 0.062	0.419		0.317	0.369 ± 0.055	0.411
40		0.336	0.358 ± 0.035	0.381		0.303	0.328 ± 0.036	0.351		0.333	0.359 ± 0.040	0.39		0.313	0.344 ± 0.037	0.364
42		0.334	0.368 ± 0.050	0.387		0.297	0.329 ± 0.043	0.35		0.344	0.366 ± 0.046	0.397		0.329	0.347 ± 0.034	0.366
44		0.334	0.369 ± 0.061	0.394		0.307	0.328 ± 0.039	0.368		0.323	0.357 ± 0.051	0.392		0.302	0.348 ± 0.046	0.37
Scan age(weeks)			Superior temporal g middle r gm				Superior temporal g middle l gm				Superior temporal g P r gm				Superior temporal g P l gm
28		0.323	0.345 ± 0.038	0.375		0.316	0.351 ± 0.035	0.373		0.163	0.174 ± 0.034	0.215		0.158	0.190 ± 0.028	0.211
30		0.325	0.350 ± 0.043	0.384		0.354	0.390 ± 0.037	0.416		0.165	0.194 ± 0.035	0.219		0.169	0.188 ± 0.027	0.215
32		0.356	0.397 ± 0.064	0.444		0.383	0.415 ± 0.050	0.459		0.181	0.213 ± 0.036	0.241		0.18	0.195 ± 0.034	0.217
34		0.427	0.446 ± 0.043	0.481		0.425	0.461 ± 0.042	0.481		0.203	0.223 ± 0.036	0.254		0.189	0.198 ± 0.033	0.212
36		0.456	0.482 ± 0.051	0.507		0.47	0.491 ± 0.040	0.511		0.203	0.236 ± 0.037	0.255		0.203	0.221 ± 0.027	0.227
38		0.498	0.526 ± 0.058	0.576		0.526	0.551 ± 0.049	0.566		0.268	0.287 ± 0.027	0.31		0.238	0.273 ± 0.038	0.287
40		0.52	0.548 ± 0.062	0.593		0.538	0.582 ± 0.053	0.602		0.262	0.285 ± 0.034	0.313		0.241	0.262 ± 0.029	0.281
42		0.559	0.591 ± 0.049	0.624		0.575	0.606 ± 0.053	0.649		0.279	0.305 ± 0.032	0.317		0.261	0.281 ± 0.034	0.306
44		0.562	0.575 ± 0.082	0.62		0.577	0.619 ± 0.071	0.652		0.29	0.313 ± 0.052	0.35		0.254	0.286 ± 0.053	0.318
Scan age(weeks)			Medial inferior temporal g A r gm				Medial inferior temporal g A l gm				Medial and inferior temporal g P r gm				Medial and inferior temporal g P l gm
28		0.425	0.461 ± 0.053	0.494		0.397	0.423 ± 0.049	0.453		0.526	0.587 ± 0.056	0.602		0.484	0.521 ± 0.068	0.555
30		0.412	0.465 ± 0.053	0.495		0.391	0.418 ± 0.044	0.457		0.545	0.574 ± 0.043	0.598		0.523	0.552 ± 0.051	0.602
32		0.405	0.430 ± 0.046	0.47		0.405	0.419 ± 0.036	0.446		0.551	0.587 ± 0.063	0.632		0.545	0.594 ± 0.060	0.631
34		0.39	0.410 ± 0.030	0.435		0.399	0.415 ± 0.031	0.432		0.618	0.640 ± 0.042	0.677		0.597	0.648 ± 0.056	0.689
36		0.389	0.420 ± 0.041	0.458		0.394	0.429 ± 0.039	0.445		0.638	0.670 ± 0.059	0.69		0.648	0.685 ± 0.055	0.714
38		0.417	0.463 ± 0.044	0.467		0.415	0.459 ± 0.033	0.47		0.714	0.761 ± 0.079	0.776		0.734	0.824 ± 0.072	0.839
40		0.438	0.481 ± 0.053	0.511		0.435	0.470 ± 0.051	0.505		0.758	0.808 ± 0.077	0.873		0.788	0.836 ± 0.062	0.874
42		0.447	0.490 ± 0.063	0.533		0.449	0.482 ± 0.056	0.52		0.805	0.856 ± 0.074	0.907		0.834	0.872 ± 0.058	0.91
44		0.439	0.492 ± 0.058	0.542		0.468	0.504 ± 0.059	0.529		0.822	0.875 ± 0.105	0.978		0.875	0.903 ± 0.111	1.001
Scan age(weeks)			Gyri parahippocampalis A r gm				Gyri parahippocampalis A l gm				Gyri parahippocampalis P r gm				Gyri parahippocampalis P l gm
28		0.191	0.231 ± 0.046	0.256		0.197	0.261 ± 0.056	0.304		0.109	0.116 ± 0.018	0.128		0.104	0.113 ± 0.015	0.122
30		0.219	0.239 ± 0.047	0.284		0.238	0.256 ± 0.055	0.3		0.123	0.135 ± 0.024	0.154		0.112	0.123 ± 0.024	0.14
32		0.226	0.249 ± 0.046	0.289		0.238	0.264 ± 0.051	0.309		0.136	0.149 ± 0.022	0.161		0.129	0.141 ± 0.024	0.163
34		0.207	0.251 ± 0.041	0.278		0.213	0.255 ± 0.057	0.291		0.142	0.159 ± 0.020	0.167		0.137	0.147 ± 0.022	0.163
36		0.247	0.262 ± 0.029	0.274		0.239	0.280 ± 0.038	0.299		0.145	0.165 ± 0.026	0.174		0.137	0.150 ± 0.018	0.159
38		0.25	0.279 ± 0.042	0.301		0.267	0.296 ± 0.045	0.317		0.154	0.166 ± 0.035	0.181		0.153	0.162 ± 0.024	0.173
40		0.239	0.257 ± 0.033	0.281		0.248	0.278 ± 0.033	0.293		0.159	0.174 ± 0.027	0.19		0.155	0.170 ± 0.025	0.182
42		0.231	0.258 ± 0.037	0.285		0.242	0.270 ± 0.036	0.289		0.169	0.183 ± 0.025	0.203		0.16	0.183 ± 0.024	0.192
44		0.227	0.254 ± 0.041	0.278		0.245	0.255 ± 0.042	0.282		0.167	0.197 ± 0.038	0.213		0.165	0.187 ± 0.034	0.214
Scan age(weeks)			Fusiform g A r gm				Fusiform g A l gm				Fusiform g P r gm				Fusiform g P l gm
28		0.102	0.132 ± 0.036	0.168		0.095	0.106 ± 0.015	0.115		0.113	0.126 ± 0.025	0.143		0.124	0.130 ± 0.017	0.145
30		0.126	0.135 ± 0.023	0.156		0.1	0.109 ± 0.020	0.12		0.138	0.150 ± 0.018	0.163		0.143	0.147 ± 0.018	0.157
32		0.124	0.135 ± 0.025	0.154		0.106	0.119 ± 0.027	0.141		0.144	0.160 ± 0.026	0.174		0.142	0.153 ± 0.027	0.171
34		0.131	0.155 ± 0.026	0.165		0.12	0.136 ± 0.022	0.155		0.152	0.165 ± 0.028	0.182		0.141	0.161 ± 0.024	0.177
36		0.142	0.160 ± 0.025	0.178		0.132	0.148 ± 0.023	0.167		0.151	0.162 ± 0.032	0.174		0.151	0.166 ± 0.025	0.176
38		0.14	0.151 ± 0.026	0.172		0.13	0.135 ± 0.018	0.156		0.165	0.187 ± 0.035	0.207		0.15	0.174 ± 0.023	0.191
40		0.146	0.161 ± 0.023	0.176		0.127	0.145 ± 0.025	0.162		0.169	0.185 ± 0.028	0.209		0.161	0.181 ± 0.028	0.197
42		0.151	0.168 ± 0.026	0.185		0.132	0.145 ± 0.020	0.158		0.178	0.202 ± 0.029	0.218		0.175	0.194 ± 0.025	0.206
44		0.151	0.165 ± 0.029	0.175		0.124	0.143 ± 0.031	0.163		0.176	0.193 ± 0.033	0.21		0.177	0.188 ± 0.028	0.209
									WM Regions
Scan age(weeks)			Frontal lobe r wm				Frontal lobe l wm				Parietal lobe r wm				Parietal lobe l wm
28		11.277	11.763 ± 0.661	12.229		11.122	11.702 ± 0.648	12.03		6.435	6.665 ± 0.317	7.021		6.734	7.001 ± 0.302	7.165
30		10.887	11.361 ± 0.549	11.67		10.947	11.250 ± 0.409	11.509		6.392	6.694 ± 0.328	6.866		6.479	6.701 ± 0.285	6.838
32		10.539	10.958 ± 0.474	11.212		10.641	10.882 ± 0.452	11.163		6.217	6.449 ± 0.339	6.617		6.285	6.480 ± 0.357	6.569
34		10.288	10.510 ± 0.407	10.809		10.316	10.644 ± 0.409	10.878		6.028	6.210 ± 0.281	6.282		6.107	6.235 ± 0.258	6.363
36		10.084	10.260 ± 0.346	10.434		10.082	10.270 ± 0.351	10.515		5.96	6.175 ± 0.265	6.306		5.873	6.030 ± 0.281	6.196
38		8.813	9.553 ± 0.649	9.895		9.293	9.759 ± 0.649	9.893		5.779	5.834 ± 0.228	5.987		5.634	5.747 ± 0.236	6.031
40		8.989	9.314 ± 0.455	9.545		9.073	9.393 ± 0.415	9.576		5.548	5.750 ± 0.343	5.88		5.417	5.676 ± 0.386	5.911
42		8.41	8.753 ± 0.451	9.083		8.595	8.931 ± 0.455	9.205		5.439	5.538 ± 0.312	5.731		5.239	5.449 ± 0.292	5.619
44		8.185	8.513 ± 0.565	8.779		8.343	8.634 ± 0.561	9.021		5.29	5.474 ± 0.346	5.622		5.135	5.334 ± 0.454	5.808
Scan age(weeks)			Occipital lobe r wm				Occipital lobe l wm				Anterior temporal lobe M r wm				Anterior temporal lobe M l wm
28		3.223	3.338 ± 0.202	3.5		3.267	3.459 ± 0.225	3.532		0.136	0.172 ± 0.055	0.237		0.097	0.127 ± 0.042	0.161
30		3.034	3.249 ± 0.290	3.475		3.124	3.309 ± 0.348	3.572		0.178	0.214 ± 0.057	0.252		0.122	0.142 ± 0.037	0.17
32		2.844	3.042 ± 0.291	3.258		2.984	3.143 ± 0.230	3.296		0.162	0.203 ± 0.051	0.236		0.121	0.142 ± 0.037	0.169
34		2.838	2.980 ± 0.237	3.167		2.836	3.132 ± 0.286	3.268		0.169	0.205 ± 0.054	0.239		0.129	0.165 ± 0.049	0.195
36		2.723	2.884 ± 0.304	3.074		2.794	2.999 ± 0.269	3.189		0.195	0.241 ± 0.048	0.254		0.152	0.177 ± 0.036	0.201
38		2.433	2.701 ± 0.216	2.74		2.681	2.841 ± 0.249	2.871		0.165	0.177 ± 0.033	0.194		0.127	0.147 ± 0.022	0.152
40		2.527	2.733 ± 0.263	2.899		2.658	2.825 ± 0.266	3.014		0.2	0.230 ± 0.044	0.264		0.16	0.181 ± 0.038	0.211
42		2.434	2.619 ± 0.251	2.743		2.52	2.732 ± 0.277	2.868		0.194	0.214 ± 0.042	0.251		0.158	0.181 ± 0.037	0.206
44		2.449	2.597 ± 0.268	2.758		2.343	2.545 ± 0.296	2.846		0.198	0.218 ± 0.035	0.23		0.156	0.184 ± 0.038	0.213
Scan age(weeks)			Anterior temporal lobe L r wm				Anterior temporal lobe L l wm				Insula r wm				Insula l wm
28		0.139	0.162 ± 0.041	0.18		0.154	0.184 ± 0.037	0.204		1.024	1.082 ± 0.080	1.138		0.923	0.956 ± 0.067	1.004
30		0.172	0.228 ± 0.057	0.262		0.187	0.213 ± 0.046	0.249		0.95	1.023 ± 0.109	1.111		0.869	0.935 ± 0.124	1.031
32		0.165	0.211 ± 0.048	0.236		0.183	0.215 ± 0.042	0.249		0.974	1.030 ± 0.090	1.117		0.925	0.981 ± 0.071	1.028
34		0.166	0.191 ± 0.038	0.216		0.192	0.222 ± 0.044	0.249		0.943	0.982 ± 0.089	1.04		0.879	0.938 ± 0.080	1.034
36		0.175	0.198 ± 0.039	0.209		0.194	0.222 ± 0.044	0.24		0.929	0.979 ± 0.083	1.006		0.863	0.933 ± 0.080	0.978
38		0.14	0.154 ± 0.024	0.163		0.156	0.179 ± 0.031	0.196		0.752	0.936 ± 0.182	0.943		0.676	0.847 ± 0.144	0.94
40		0.154	0.181 ± 0.036	0.214		0.186	0.213 ± 0.039	0.236		0.691	0.787 ± 0.099	0.848		0.646	0.741 ± 0.090	0.79
42		0.148	0.171 ± 0.035	0.19		0.188	0.208 ± 0.036	0.23		0.666	0.729 ± 0.103	0.782		0.627	0.682 ± 0.098	0.733
44		0.138	0.162 ± 0.037	0.192		0.179	0.207 ± 0.039	0.233		0.682	0.711 ± 0.126	0.737		0.611	0.670 ± 0.141	0.724
Scan age(weeks)			Cingulate g A r wm				Cingulate g A l wm				Cingulate g P r wm				Cingulate g P l wm
28		0.353	0.382 ± 0.103	0.441		0.176	0.253 ± 0.102	0.324		0.316	0.383 ± 0.087	0.439		0.212	0.295 ± 0.080	0.333
30		0.375	0.430 ± 0.089	0.498		0.238	0.327 ± 0.112	0.399		0.358	0.417 ± 0.072	0.458		0.286	0.331 ± 0.076	0.382
32		0.457	0.496 ± 0.078	0.56		0.349	0.404 ± 0.074	0.451		0.426	0.463 ± 0.051	0.491		0.35	0.370 ± 0.041	0.397
34		0.466	0.512 ± 0.073	0.572		0.364	0.424 ± 0.060	0.451		0.429	0.448 ± 0.040	0.485		0.336	0.363 ± 0.043	0.404
36		0.496	0.536 ± 0.066	0.57		0.41	0.449 ± 0.074	0.488		0.421	0.474 ± 0.054	0.501		0.357	0.391 ± 0.044	0.435
38		0.489	0.506 ± 0.079	0.513		0.363	0.423 ± 0.073	0.442		0.404	0.466 ± 0.049	0.475		0.344	0.371 ± 0.053	0.401
40		0.439	0.471 ± 0.045	0.501		0.38	0.422 ± 0.062	0.46		0.426	0.468 ± 0.047	0.497		0.373	0.405 ± 0.045	0.432
42		0.411	0.443 ± 0.045	0.466		0.347	0.377 ± 0.055	0.424		0.427	0.452 ± 0.049	0.486		0.352	0.398 ± 0.049	0.42
44		0.385	0.419 ± 0.063	0.462		0.325	0.371 ± 0.057	0.419		0.409	0.461 ± 0.055	0.498		0.366	0.394 ± 0.063	0.442
Scan age(weeks)			Superior temporal g middle r wm				Superior temporal g middle l wm				Superior temporal g P r wm				Superior temporal g P l wm
28		1.027	1.058 ± 0.060	1.104		1.076	1.130 ± 0.069	1.178		0.548	0.589 ± 0.062	0.629		0.463	0.497 ± 0.059	0.527
30		1.027	1.054 ± 0.076	1.11		1.054	1.100 ± 0.078	1.149		0.525	0.547 ± 0.061	0.612		0.472	0.500 ± 0.054	0.54
32		0.963	1.020 ± 0.079	1.063		0.979	1.042 ± 0.071	1.088		0.545	0.577 ± 0.059	0.628		0.468	0.487 ± 0.055	0.532
34		0.911	0.938 ± 0.073	0.983		0.941	1.004 ± 0.085	1.054		0.527	0.575 ± 0.056	0.608		0.446	0.491 ± 0.054	0.536
36		0.89	0.948 ± 0.060	0.974		0.91	0.945 ± 0.063	0.969		0.511	0.552 ± 0.062	0.599		0.403	0.432 ± 0.051	0.455
38		0.77	0.852 ± 0.101	0.883		0.75	0.869 ± 0.121	0.927		0.451	0.544 ± 0.071	0.572		0.355	0.442 ± 0.072	0.458
40		0.79	0.849 ± 0.071	0.886		0.788	0.846 ± 0.074	0.899		0.433	0.477 ± 0.057	0.524		0.35	0.380 ± 0.056	0.42
42		0.778	0.820 ± 0.070	0.859		0.769	0.814 ± 0.077	0.868		0.421	0.466 ± 0.054	0.498		0.323	0.363 ± 0.047	0.382
44		0.755	0.813 ± 0.121	0.881		0.723	0.799 ± 0.137	0.882		0.414	0.439 ± 0.051	0.483		0.318	0.348 ± 0.059	0.367
Scan age(weeks)			Medial and inferior temporal g A r wm				Medial and inferior temporal g A l wm				Medial and inferior temporal g P r wm				Medial and inferior temporal g P l wm
28		1.066	1.114 ± 0.096	1.168		1.149	1.212 ± 0.084	1.281		1.529	1.573 ± 0.121	1.636		1.581	1.636 ± 0.101	1.725
30		1.038	1.111 ± 0.087	1.175		1.107	1.171 ± 0.098	1.243		1.441	1.500 ± 0.091	1.546		1.508	1.583 ± 0.106	1.672
32		1.014	1.066 ± 0.089	1.132		1.048	1.120 ± 0.092	1.198		1.385	1.443 ± 0.084	1.508		1.46	1.503 ± 0.096	1.582
34		0.958	1.022 ± 0.075	1.043		1.026	1.070 ± 0.085	1.121		1.319	1.372 ± 0.089	1.43		1.392	1.436 ± 0.115	1.491
36		0.962	1.030 ± 0.090	1.063		0.959	1.039 ± 0.105	1.105		1.29	1.363 ± 0.112	1.483		1.31	1.381 ± 0.108	1.454
38		0.855	0.920 ± 0.054	0.941		0.883	0.900 ± 0.064	0.916		1.26	1.333 ± 0.144	1.481		1.321	1.392 ± 0.093	1.407
40		0.878	0.930 ± 0.074	0.972		0.885	0.927 ± 0.083	0.971		1.227	1.283 ± 0.094	1.349		1.249	1.304 ± 0.117	1.394
42		0.868	0.935 ± 0.079	0.982		0.878	0.956 ± 0.082	0.991		1.187	1.258 ± 0.134	1.339		1.188	1.271 ± 0.104	1.337
44		0.83	0.901 ± 0.111	0.978		0.874	0.909 ± 0.132	1.079		1.178	1.218 ± 0.109	1.257		1.182	1.232 ± 0.121	1.342
Scan age(weeks)			Gyri parahippocampalis A r wm				Gyri parahippocampalis A l wm				Gyri parahippocampalis P r wm				Gyri parahippocampalis P l wm
28		0.163	0.178 ± 0.040	0.209		0.148	0.171 ± 0.027	0.189		0.176	0.195 ± 0.031	0.212		0.152	0.171 ± 0.028	0.179
30		0.165	0.191 ± 0.037	0.21		0.137	0.177 ± 0.055	0.213		0.2	0.231 ± 0.034	0.253		0.156	0.181 ± 0.035	0.205
32		0.182	0.216 ± 0.051	0.244		0.168	0.196 ± 0.054	0.232		0.217	0.234 ± 0.037	0.251		0.174	0.187 ± 0.029	0.208
34		0.17	0.204 ± 0.045	0.246		0.171	0.204 ± 0.052	0.234		0.211	0.229 ± 0.035	0.246		0.171	0.210 ± 0.037	0.228
36		0.185	0.213 ± 0.032	0.231		0.178	0.194 ± 0.033	0.221		0.206	0.227 ± 0.032	0.246		0.181	0.197 ± 0.029	0.216
38		0.113	0.170 ± 0.052	0.201		0.098	0.150 ± 0.055	0.163		0.174	0.203 ± 0.037	0.219		0.165	0.181 ± 0.038	0.194
40		0.158	0.189 ± 0.042	0.213		0.141	0.171 ± 0.043	0.199		0.193	0.215 ± 0.034	0.232		0.168	0.192 ± 0.029	0.212
42		0.157	0.172 ± 0.042	0.205		0.126	0.150 ± 0.042	0.192		0.184	0.207 ± 0.035	0.224		0.155	0.180 ± 0.030	0.2
44		0.154	0.163 ± 0.045	0.204		0.132	0.175 ± 0.054	0.207		0.164	0.195 ± 0.040	0.227		0.157	0.194 ± 0.042	0.209
Scan age(weeks)			Fusiform g A r wm				Fusiform g A l wm				Fusiform g P r wm				Fusiform g P l wm
28		0.289	0.326 ± 0.048	0.358		0.181	0.225 ± 0.047	0.257		0.251	0.287 ± 0.036	0.32		0.204	0.238 ± 0.042	0.257
30		0.3	0.317 ± 0.045	0.348		0.193	0.216 ± 0.040	0.244		0.26	0.290 ± 0.044	0.317		0.212	0.254 ± 0.044	0.278
32		0.279	0.302 ± 0.041	0.338		0.189	0.214 ± 0.041	0.241		0.286	0.324 ± 0.054	0.357		0.258	0.286 ± 0.042	0.306
34		0.269	0.300 ± 0.052	0.342		0.198	0.220 ± 0.042	0.241		0.333	0.358 ± 0.046	0.394		0.275	0.323 ± 0.051	0.351
36		0.277	0.322 ± 0.056	0.346		0.198	0.233 ± 0.049	0.276		0.357	0.386 ± 0.057	0.41		0.301	0.346 ± 0.049	0.385
38		0.289	0.316 ± 0.037	0.32		0.235	0.268 ± 0.027	0.273		0.344	0.372 ± 0.037	0.378		0.319	0.330 ± 0.038	0.354
40		0.276	0.306 ± 0.042	0.337		0.237	0.260 ± 0.041	0.289		0.344	0.391 ± 0.047	0.415		0.308	0.352 ± 0.050	0.383
42		0.281	0.299 ± 0.035	0.32		0.242	0.269 ± 0.035	0.291		0.345	0.376 ± 0.042	0.407		0.317	0.347 ± 0.038	0.366
44		0.274	0.303 ± 0.046	0.338		0.229	0.270 ± 0.047	0.304		0.33	0.369 ± 0.052	0.43		0.298	0.336 ± 0.057	0.363
Relative volume (ratio of structure's volume to the total brain volume) centiles of the tissues and 82 structures of the brain with increasing scan age. The left column for each region represents the 25% centile over the subjects in the database, the middle column the median value ± the standard deviation, and the right column the 75% centile.
