# Supplementary material for: Regional growth and atlasing of the developing human brain
Source: Neuroimage. 2016 Jan 15;125:456–78. doi: 10.1016/j.neuroimage.2015.10.047 (PMC4692521; doi:10.1016/j.neuroimage.2015.10.047)
Supplement: Supplementary file 3 — Correlations and adjusted R2 values of curvature measurements with age at scan. [file mmc3.xls]

## Sheet: Sheet1
Scan age(weeks)			Frontal lobe r				Frontal lobe l				Parietal lobe r				Parietal lobe l
28		26.32	29.79 ± 4.22	32.79		26.72	29.91 ± 4.20	32.28		13.89	16.56 ± 2.46	17.59		15.31	16.77 ± 2.45	18.25
30		30.47	35.34 ± 5.95	40.05		31.37	34.65 ± 5.97	39.12		17.7	20.18 ± 3.71	22.98		17.76	20.28 ± 3.94	23.63
32		42.18	47.97 ± 8.47	53.88		42.57	47.82 ± 8.49	53.93		25.14	28.41 ± 5.88	33.41		26.38	29.05 ± 5.56	33.64
34		54.28	57.71 ± 11.79	63.52		53.99	59.01 ± 11.35	63.3		35.11	37.62 ± 8.35	41.43		35.11	37.45 ± 8.18	42.25
36		62.25	72.56 ± 13.17	80.1		62.99	74.19 ± 12.82	79.24		41.73	48.40 ± 9.30	50.83		42.16	47.31 ± 9.06	49.49
38		72.08	76.90 ± 18.98	95.55		71.22	77.16 ± 19.63	95.42		44.68	57.88 ± 14.75	64.5		46.67	55.80 ± 12.80	68.88
40		93.92	102.76 ± 17.22	115.01		92.89	104.30 ± 16.70	115.25		65.48	71.71 ± 12.59	80.7		63.72	69.84 ± 11.72	77.6
42		106.21	115.24 ± 20.63	129.03		108.04	114.84 ± 21.23	130.3		74.88	80.28 ± 15.94	93.86		72.46	79.02 ± 14.79	89.48
44		113.72	123.49 ± 18.33	137.3		114.3	125.44 ± 19.79	142.36		78.92	82.72 ± 15.21	92.74		77.6	84.96 ± 14.21	94.48
Scan age(weeks)			Occipital lobe r				Occipital lobe l				Anterior temporal lobe M r				Anterior temporal lobe M l
28		10.51	11.36 ± 1.40	12.4		10.66	11.13 ± 1.65	12.78		0.91	1.02 ± 0.22	1.18		0.65	0.80 ± 0.21	0.88
30		11.75	13.54 ± 2.56	14.91		12.79	13.58 ± 2.45	15.44		1.11	1.33 ± 0.31	1.55		0.84	1.00 ± 0.24	1.11
32		15.97	18.03 ± 3.22	19.95		16.24	18.86 ± 3.38	21.18		1.32	1.61 ± 0.42	1.92		1.11	1.28 ± 0.33	1.57
34		21.94	23.64 ± 4.83	27.05		23.12	24.12 ± 5.74	25.97		1.68	1.96 ± 0.55	2.32		1.37	1.66 ± 0.52	2.02
36		24.93	29.83 ± 5.89	34.38		25.7	30.48 ± 6.28	33.65		2.09	2.66 ± 0.57	3.09		1.75	2.07 ± 0.52	2.47
38		28.89	33.21 ± 7.94	41.38		29.69	34.43 ± 7.83	41.68		2.27	2.78 ± 0.87	3.09		1.91	2.26 ± 0.61	2.58
40		38.12	43.22 ± 8.59	48.09		39.75	45.31 ± 8.87	49.46		3.34	3.80 ± 0.82	4.14		2.75	3.06 ± 0.65	3.51
42		42.72	46.56 ± 9.19	54.81		44.37	47.33 ± 10.08	55.22		3.53	4.24 ± 1.03	4.95		3.02	3.59 ± 0.85	4.01
44		45.22	49.00 ± 9.28	55.36		44.17	47.40 ± 9.40	53.81		3.87	4.36 ± 1.01	5.23		3.35	3.59 ± 0.80	4.39
Scan age(weeks)			Anterior temporal lobe L r				Anterior temporal lobe L l				Insula r				Insula l
28		0.97	1.05 ± 0.26	1.26		1.02	1.19 ± 0.23	1.29		1.46	2.08 ± 0.68	2.4		1.3	1.61 ± 0.60	2.04
30		1.28	1.41 ± 0.39	1.77		1.3	1.46 ± 0.34	1.81		1.61	2.07 ± 0.88	2.62		1.59	2.19 ± 0.86	2.62
32		1.59	1.90 ± 0.42	2.17		1.59	1.89 ± 0.43	2.36		2.78	3.41 ± 1.08	4.49		2.57	3.50 ± 1.12	4.3
34		1.92	2.26 ± 0.49	2.54		2.08	2.55 ± 0.55	2.89		4.19	4.51 ± 1.37	5.31		3.86	4.32 ± 1.22	5.03
36		2.18	2.78 ± 0.63	3.14		2.44	2.97 ± 0.64	3.33		5.09	5.98 ± 1.21	6.83		5.13	5.77 ± 1.17	6.68
38		2.31	3.01 ± 0.71	3.57		2.55	3.18 ± 0.69	3.31		5.75	6.92 ± 1.82	7.46		5.3	7.07 ± 1.70	7.43
40		3.31	3.81 ± 0.87	4.36		3.73	4.22 ± 0.87	4.65		7.64	8.81 ± 1.71	9.69		7.46	8.38 ± 1.68	9.61
42		3.55	4.17 ± 1.04	4.94		4.03	4.74 ± 1.01	5.38		8.88	9.88 ± 1.72	11.23		8.27	9.32 ± 1.73	10.54
44		3.71	4.21 ± 0.98	5.3		4.38	4.71 ± 1.01	5.85		9.45	10.58 ± 1.81	11.4		9.03	9.65 ± 2.32	11.64
Scan age(weeks)			Cingulate g A r				Cingulate g A l				Cingulate g P r				Cingulate g P l
28		1.61	1.95 ± 0.33	2.2		1.29	1.56 ± 0.36	1.7		1.54	1.86 ± 0.31	2.06		1.35	1.57 ± 0.30	1.77
30		1.93	2.20 ± 0.51	2.75		1.54	1.84 ± 0.47	2.19		1.95	2.23 ± 0.40	2.61		1.73	1.96 ± 0.41	2.34
32		2.71	3.17 ± 0.66	3.73		2.34	2.73 ± 0.62	3.3		2.76	3.21 ± 0.64	3.62		2.53	2.84 ± 0.55	3.13
34		3.56	3.84 ± 0.80	4.59		3.06	3.38 ± 0.75	3.74		3.51	3.75 ± 0.67	4.02		3.03	3.28 ± 0.72	3.77
36		3.92	4.77 ± 1.06	5.19		3.36	4.12 ± 0.91	4.64		4.11	4.59 ± 0.88	5.01		3.6	4.08 ± 0.85	4.58
38		4.7	5.50 ± 1.35	5.82		3.89	4.49 ± 1.54	6.37		4.41	5.52 ± 1.42	6.39		3.87	4.51 ± 1.54	5.38
40		5.6	6.47 ± 1.27	7.28		4.93	5.71 ± 1.10	6.35		5.93	6.62 ± 1.19	7.43		5.29	6.04 ± 1.08	6.77
42		6.07	6.77 ± 1.48	7.84		5.6	6.01 ± 1.32	6.77		6.66	7.42 ± 1.38	8.4		5.74	6.41 ± 1.49	7.33
44		5.75	6.42 ± 1.58	8.34		5.77	6.23 ± 0.75	6.74		6.58	7.52 ± 1.36	8.88		6.37	6.81 ± 1.21	7.5
Scan age(weeks)			Superior temporal g middle r				Superior temporal g middle l				Superior temporal g P r				Superior temporal g P l
28		2.22	2.61 ± 0.41	2.83		2.31	2.84 ± 0.48	3.25		0.75	0.91 ± 0.22	1.1		0.8	0.96 ± 0.18	1.08
30		2.79	2.97 ± 0.81	3.92		3.11	3.43 ± 0.68	3.89		0.98	1.17 ± 0.43	1.67		0.98	1.13 ± 0.37	1.57
32		4	4.73 ± 1.20	5.75		4.36	4.93 ± 1.05	5.71		1.68	2.13 ± 0.56	2.53		1.55	1.97 ± 0.53	2.31
34		5.44	5.96 ± 1.43	6.66		5.78	6.31 ± 1.41	7.03		2.44	2.80 ± 0.76	3.21		2.11	2.46 ± 0.70	2.84
36		7.1	7.89 ± 1.19	8.4		7.01	8.03 ± 1.25	8.54		3.04	3.51 ± 0.79	3.75		2.68	2.95 ± 0.84	3.59
38		6.88	8.19 ± 2.01	9.39		7.74	8.74 ± 1.94	10.74		3.9	4.41 ± 1.42	5.58		3.08	3.70 ± 0.95	4.29
40		9.58	10.61 ± 2.18	11.95		9.58	10.92 ± 1.99	12		4.88	5.47 ± 1.10	6.21		4.12	4.73 ± 0.89	5.36
42		10.83	11.59 ± 2.55	13.76		11.14	12.17 ± 2.18	13.42		5.57	6.19 ± 1.46	7.42		4.81	5.37 ± 1.10	6.23
44		10.83	11.63 ± 2.97	14.51		11.22	12.38 ± 2.17	13.12		5.86	6.52 ± 1.34	8.05		5.02	6.03 ± 1.17	6.65
Scan age(weeks)			Medial and inferior temporal g A r				Medial and inferior temporal g A l				Medial and inferior temporal g P r				Medial and inferior temporal g P l
28		3.07	3.29 ± 0.35	3.48		3.08	3.28 ± 0.34	3.55		3.5	3.61 ± 0.47	4.01		3.31	3.56 ± 0.39	3.81
30		3.38	3.73 ± 0.48	4.05		3.38	3.60 ± 0.58	3.9		3.83	4.24 ± 0.72	4.76		3.71	4.13 ± 0.69	4.61
32		4.3	4.81 ± 0.86	5.47		4.31	4.85 ± 0.75	5.41		5.45	6.11 ± 1.14	6.99		5.21	5.86 ± 1.16	6.97
34		5.25	5.54 ± 1.17	6.16		5.33	5.71 ± 1.02	6.23		6.96	7.83 ± 1.83	8.35		7.03	7.72 ± 1.86	8.88
36		6.29	7.04 ± 1.22	7.8		6.19	6.92 ± 1.25	7.98		8.84	10.48 ± 2.08	11.46		8.87	9.52 ± 2.17	11.05
38		7.03	8.16 ± 1.85	9.56		7.22	7.33 ± 1.70	8.8		10.38	12.36 ± 4.23	16.73		9.67	11.58 ± 3.21	15.7
40		8.81	9.98 ± 2.16	11.1		8.65	9.83 ± 1.88	10.96		13.76	15.66 ± 2.81	17.41		14.05	15.52 ± 2.72	17.34
42		9.69	11.24 ± 2.50	12.63		9.85	10.73 ± 2.19	12.19		15.81	17.44 ± 3.82	20.49		15.89	17.64 ± 3.11	19.39
44		10.07	10.85 ± 2.47	12.75		10.26	12.13 ± 2.21	12.84		16.26	18.22 ± 3.61	21.35		17.27	19.48 ± 2.89	21.84
Scan age(weeks)			Gyri parahippocampalis A r				Gyri parahippocampalis A l				Gyri parahippocampalis P r				Gyri parahippocampalis P l
28		0.74	0.93 ± 0.30	1.13		0.82	0.90 ± 0.26	1.11		0.66	0.73 ± 0.17	0.86		0.57	0.70 ± 0.17	0.86
30		0.9	1.11 ± 0.29	1.45		0.97	1.12 ± 0.35	1.44		0.87	1.02 ± 0.30	1.2		0.77	0.96 ± 0.27	1.11
32		1.38	1.68 ± 0.50	2.09		1.5	1.76 ± 0.55	2.23		1.34	1.65 ± 0.45	1.95		1.22	1.48 ± 0.48	1.92
34		1.69	2.00 ± 0.56	2.38		1.86	2.28 ± 0.62	2.53		1.91	2.13 ± 0.47	2.32		1.81	2.08 ± 0.46	2.26
36		2.23	2.56 ± 0.57	2.8		2.17	2.46 ± 0.61	2.69		2.26	2.56 ± 0.47	2.87		2.09	2.38 ± 0.49	2.63
38		2.03	2.33 ± 0.63	2.46		1.85	2.40 ± 0.85	2.56		2.19	2.76 ± 0.83	3		2.43	2.59 ± 0.70	2.88
40		2.59	3.13 ± 0.80	3.6		2.65	2.94 ± 0.76	3.5		3.06	3.64 ± 0.78	4.04		3.05	3.41 ± 0.73	3.9
42		2.76	3.26 ± 0.75	3.83		2.45	3.03 ± 0.78	3.72		3.59	3.99 ± 0.97	4.85		3.16	3.72 ± 0.88	4.21
44		2.84	3.10 ± 0.68	3.39		2.38	2.88 ± 0.93	3.63		3.79	4.11 ± 0.90	4.69		3.24	3.67 ± 0.85	4.34
Scan age(weeks)			Fusiform g A r				Fusiform g A l				Fusiform g P r				Fusiform g P l
28		0.94	1.10 ± 0.24	1.34		0.77	0.89 ± 0.15	1.01		0.86	0.91 ± 0.14	0.98		0.76	0.93 ± 0.15	1.01
30		1.1	1.20 ± 0.37	1.53		0.91	1.02 ± 0.24	1.15		1.02	1.08 ± 0.22	1.26		0.98	1.08 ± 0.21	1.29
32		1.39	1.66 ± 0.41	1.99		1.16	1.43 ± 0.34	1.67		1.37	1.62 ± 0.35	1.88		1.3	1.48 ± 0.40	1.87
34		1.87	2.02 ± 0.49	2.34		1.63	1.80 ± 0.43	2.03		1.87	2.17 ± 0.48	2.41		1.87	2.09 ± 0.50	2.47
36		2.2	2.54 ± 0.58	2.95		1.96	2.33 ± 0.55	2.81		2.37	2.71 ± 0.52	3.2		2.38	2.81 ± 0.60	3.07
38		2.85	3.05 ± 0.49	3.24		2.62	2.74 ± 0.48	3.04		2.9	3.18 ± 1.01	4.31		2.74	3.13 ± 0.80	3.88
40		3.33	3.68 ± 0.74	4.04		2.99	3.25 ± 0.65	3.74		3.9	4.39 ± 0.75	5.04		3.66	4.09 ± 0.76	4.56
42		3.61	4.05 ± 0.86	4.82		3.27	3.75 ± 0.73	4.41		4.37	4.98 ± 0.96	5.78		4.38	4.90 ± 0.95	5.47
44		3.68	4.00 ± 1.02	4.88		3.32	3.96 ± 0.72	4.19		4.67	5.00 ± 0.97	6.19		4.2	4.92 ± 1.03	5.73
Surface area (cm2) of the 32 structures of the whole brain with increasing scan age. The left column for each region represents the 25% centile over the subjects in the database, the middle column the median value ± the standard deviation, and the right column the 75% centile.
