# Supplementary material for: Regional growth and atlasing of the developing human brain
Source: Neuroimage. 2016 Jan 15;125:456–78. doi: 10.1016/j.neuroimage.2015.10.047 (PMC4692521; doi:10.1016/j.neuroimage.2015.10.047)
Supplement: Supplementary file 4 — Comparison of curvature measurements between the group of early preterm infants and the term controls. [file mmc4.xls]

## Sheet: volumes-corrs
Volume	Correlation	Linear adjusted R2	Gompertz adjusted R2	Gompertz SSE gain (%)	Peak age	Linear Mixed Effects R2
Tissues
CGM	0.909*	0.826*	0.831*‡	0.031	↑38.8*	0.826*m
WM	0.825*	0.679*	0.687*‡	0.025	↑33.1*	0.674*m
CGM+WM	0.878*	0.771*	0.772*‡	0.004	↑35.0*	0.769*m
CSF	0.829*	0.686*	0.689*‡	0.011	↑38.1*	0.687*m
Ventricles	0.543*	0.293*‡	0.289*	-0.005	↑40.4*	0.256*m
BGT	0.875*	0.765*	0.766*‡	0.005	↑30.6*	0.765*m
Cerebellum	0.911*	0.830*	0.836*‡	0.036	↑37.4*	0.830*m
Brainstem	0.847*	0.717*	0.720*‡	0.01	↑31.7*	0.716*m
Brain	0.884*	0.781*	0.782*‡	0.004	↑35.1*	0.780*m
Subcortical structures
Hippocampus r	0.841*	0.707*	0.711*‡	0.015	↑31.3*	0.705*m
Hippocampus l	0.831*	0.689*	0.692*‡	0.009	↑30.3*	0.689*m
Amygdala r	0.844*	0.712*	0.725*‡	0.044	↑32.8*	0.709*m
Amygdala l	0.841*	0.706*	0.718*‡	0.04	↑32.5*	0.704*m
Cerebellum r	0.913*	0.834*	0.840*‡	0.036	↑37.4*	0.834*m
Cerebellum l	0.908*	0.823*	0.830*‡	0.035	↑37.3*	0.823*m
Brainstem	0.847*	0.717*	0.720*‡	0.01	↑31.7*	0.716*m
Caudate nucleus r	0.846*	0.714*	0.723*‡	0.031	↑30.4*	0.717*m
Caudate nucleus l	0.857*	0.734*	0.741*‡	0.025	↑30.7*	0.737*m
Thalamus r	0.878*	0.770*	0.771*‡	0.001	↑27.0*	0.770*m
Thalamus l	0.880*	0.774*‡	0.774*	-0.001	↑27.0*	0.774*m
Subthalamic nucleus r	0.814*	0.662*	0.668*‡	0.018	↑27.0*	0.660*m
Subthalamic nucleus l	0.803*	0.643*	0.651*‡	0.021	↑29.4*	0.640*m
Lentiform Nucleus r	0.868*	0.752*	0.753*‡	0.003	↑29.9*	0.753*m
Lentiform Nucleus l	0.862*	0.743*	0.744*‡	0.004	↑32.1*	0.746*m
Corpus Callosum	0.888*	0.788*‡	0.788*	-0.001	↑33.8*	0.786*m
Lateral Ventricle r	0.550*	0.301*‡	0.298*	-0.004	↑36.7*	0.254*m
Lateral Ventricle l	0.485*	0.234*‡	0.232*	-0.002	↑45.0*	0.208*m
WM structures
Frontal lobe r wm	0.797*	0.634*	0.647*‡	0.036	↑32.8*	0.630*m
Frontal lobe l wm	0.806*	0.648*	0.660*‡	0.032	↑32.8*	0.644*m
Parietal lobe r wm	0.833*	0.693*	0.697*‡	0.013	↑33.7*	0.688*m
Parietal lobe l wm	0.822*	0.676*	0.678*‡	0.007	↑33.6*	0.668*m
Occipital lobe r wm	0.800*	0.639*	0.645*‡	0.014	↑33.7*	0.632*m
Occipital lobe l wm	0.790*	0.624*	0.633*‡	0.025	↑33.5*	0.622*m
Anterior temporal lobe M r wm	0.778*	0.605*	0.609*‡	0.012	↑34.6*	0.598*m
Anterior temporal lobe M l wm	0.821*	0.673*	0.674*‡	0.005	↑35.1*	0.660*m
Anterior temporal lobe L r wm	0.693*	0.479*	0.486*‡	0.014	↑31.7*	0.462*m
Anterior temporal lobe L l wm	0.768*	0.589*	0.594*‡	0.012	↑32.7*	0.584*m
Insula r wm	0.683*	0.465*	0.510*‡	0.083	↑31.6*	0.463*m
Insula l wm	0.668*	0.445*	0.508*‡	0.113	↑31.5*	0.436*m
Cingulate g A r wm	0.814*	0.662*	0.698*‡	0.105	↑31.9*	0.652*m
Cingulate g A l wm	0.813*	0.660*	0.693*‡	0.096	↑32.2*	0.657*m
Cingulate g P r wm	0.871*	0.757*	0.760*‡	0.011	↑33.4*	0.756*m
Cingulate g P l wm	0.868*	0.753*	0.758*‡	0.019	↑33.5*	0.752*m
Superior temporal g middle r wm	0.795*	0.631*	0.632*‡	0.003	↑32.9*	0.622*m
Superior temporal g middle l wm	0.788*	0.620*	0.624*‡	0.012	↑32.4*	0.611*m
Superior temporal g P r wm	0.753*	0.566*	0.585*‡	0.045	↑32.2*	0.555*m
Superior temporal g P l wm	0.728*	0.529*	0.557*‡	0.06	↑31.5*	0.517*m
Medial andinferior temporal g A r wm	0.816*	0.664*	0.665*‡	0.002	↑33.7*	0.654*m
Medial and inferior temporal g A l wm	0.798*	0.636*	0.636*‡	0.001	↑27.0*	0.622*m
Medial and inferior temporal g P r wm	0.819*	0.669*	0.676*‡	0.019	↑34.0*	0.663*m
Medial and inferior temporal g P l wm	0.821*	0.672*	0.674*‡	0.005	↑33.8*	0.667*m
Gyri parahippocampalis A r wm	0.710*	0.503*	0.513*‡	0.019	↑32.2*	0.501*m
Gyri parahippocampalis A l wm	0.659*	0.433*	0.448*‡	0.027	↑31.5*	0.420*m
Gyri parahippocampalis P r wm	0.790*	0.623*	0.627*‡	0.012	↑29.1*	0.619*m
Gyri parahippocampalis P l wm	0.799*	0.637*	0.646*‡	0.025	↑32.5*	0.631*m
Fusiform g A r wm	0.835*	0.697*	0.701*‡	0.014	↑34.8*	0.690*m
Fusiform g A l wm	0.865*	0.748*	0.754*‡	0.026	↑35.9*	0.744*m
Fusiform g P r wm	0.868*	0.753*	0.762*‡	0.034	↑34.1*	0.754*m
Fusiform g P l wm	0.863*	0.744*	0.752*‡	0.029	↑34.2*	0.742*m
CGM structures
Frontal lobe r gm	0.903*	0.816*	0.822*‡	0.036	↑40.7*	0.816*m
Frontal lobe l gm	0.904*	0.816*	0.821*‡	0.029	↑40.4*	0.816*m
Parietal lobe r gm	0.913*	0.833*	0.839*‡	0.035	↑39.1*	0.833*m
Parietal lobe l gm	0.911*	0.829*	0.833*‡	0.023	↑38.9*	0.828*m
Occipital lobe r gm	0.909*	0.826*	0.833*‡	0.043	↑37.8*	0.826*
Occipital lobe l gm	0.912*	0.831*	0.838*‡	0.037	↑36.9*	0.832*m
Anterior temporal lobe M r gm	0.872*	0.760*	0.762*‡	0.009	↑36.4*	0.759*m
Anterior temporal lobe M l gm	0.860*	0.740*	0.741*‡	0.004	↑36.5*	0.736*m
Anterior temporal lobe L r gm	0.844*	0.712*	0.712*‡	0.002	↑38.2*	0.709*m
Anterior temporal lobe L l gm	0.862*	0.742*	0.743*‡	0.002	↑38.1*	0.741*m
Insula r gm	0.887*	0.786*	0.798*‡	0.055	↑39.6*	0.786*m
Insula l gm	0.881*	0.775*	0.790*‡	0.067	↑40.1*	0.776*
Cingulate g A r gm	0.845*	0.713*	0.713*‡	0.002	↑38.2*	0.711*m
Cingulate g A l gm	0.838*	0.701*‡	0.700*	-0.003	↑34.6*	0.697*m
Cingulate g P r gm	0.845*	0.714*	0.716*‡	0.01	↑36.4*	0.713*m
Cingulate g P l gm	0.843*	0.709*	0.710*‡	0.004	↑35.9*	0.708*m
Superior temporal g middle r gm	0.890*	0.791*	0.795*‡	0.018	↑37.2*	0.790*m
Superior temporal g middle l gm	0.902*	0.814*	0.819*‡	0.029	↑37.9*	0.813*m
Superior temporal g P r gm	0.903*	0.814*	0.822*‡	0.04	↑40.7*	0.814*m
Superior temporal g P l gm	0.882*	0.778*	0.789*‡	0.05	↑39.8*	0.779*m
Medial and inferior temporal g A r gm	0.857*	0.733*	0.741*‡	0.029	↑38.3*	0.732*m
Medial and inferior temporal g A l gm	0.863*	0.744*	0.750*‡	0.023	↑41.1*	0.742*m
Medial and inferior temporal g P r gm	0.913*	0.833*	0.843*‡	0.06	↑38.8*	0.833*m
Medial and inferior temporal g P l gm	0.918*	0.842*	0.852*‡	0.062	↑39.9*	0.842*m
Gyri parahippocampalis A r gm	0.834*	0.695*	0.699*‡	0.013	↑34.0*	0.696*m
Gyri parahippocampalis A l gm	0.824*	0.679*	0.684*‡	0.018	↑34.1*	0.679*m
Gyri parahippocampalis P r gm	0.878*	0.770*	0.773*‡	0.013	↑45.0*	0.769*m
Gyri parahippocampalis P l gm	0.883*	0.779*	0.780*‡	0.008	↑44.6*	0.772*m
Fusiform g A r gm	0.828*	0.684*	0.685*‡	0.002	↑36.0*	0.682*m
Fusiform g A l gm	0.840*	0.704*	0.704*‡	0.001	↑34.0*	0.705*m
Fusiform g P r gm	0.865*	0.747*	0.749*‡	0.009	↑41.5*	0.744*m
Fusiform g P l gm	0.873*	0.761*	0.765*‡	0.015	↑42.2*	0.761*m
Correlations and adjusted R2 values (of a linear model and Gompertz model) of absolute volumes with age at scan (bold=significant at p<0.05, *=significant after Bonferroni correction).
The best model (linear or Gompertz) is noted with ‡. Reduction in sum of squares error (SSE) with the Gompertz over the linear model is presented in the fifth column.
The age that the measurements present peak growth (↑) / reduction (↓) according to the Gompertz model is reported.
The last column presents the R2 values of the fixed effects of a linear mixed effects model with different random intercepts for each subject (m=significantly different from the linear model ar p<0.05.)
Relative Volume	Correlation	Linear adjusted R2	Gompertz adjusted R2	Gompertz SSE gain (%)	Peak age	Linear Mixed Effects R2
Tissues
CGM	0.923*	0.851*	0.853*‡	-0.014	↑38.2*	0.852*m
WM	-0.920*	0.846*	0.846*‡	-0.004	↓39.8*	0.849*m
CGM+WM	-0.249*	0.059*‡	0.055*	0.004	↓27.0*	0.079*m
CSF	0.339*	0.113*	0.120*‡	-0.008	↑39.0*	0.121*m
Ventricles	-0.408*	0.164*	0.197*‡	-0.039	↓33.1*	0.161*m
BGT	-0.699*	0.487*	0.552*‡	-0.126	↓37.8*	0.486*m
Cerebellum	0.825*	0.679*	0.685*‡	-0.018	↑35.9*	0.686*m
Brainstem	-0.858*	0.735*	0.747*‡	-0.043	↓34.0*	0.737*m
Subcortical structures
Hippocampus r	-0.428*	0.181*	0.239*‡	-0.072	↓38.0*	0.187*m
Hippocampus l	-0.655*	0.427*	0.443*‡	-0.027	↓37.1*	0.431*m
Amygdala r	-0.458*	0.208*	0.278*‡	-0.088	↓41.7*	0.215*m
Amygdala l	-0.574*	0.327*	0.391*‡	-0.095	↓40.5*	0.336*m
Cerebellum r	0.827*	0.683*	0.687*‡	-0.013	↑35.7*	0.692*m
Cerebellum l	0.812*	0.658*	0.666*‡	-0.021	↑36.1*	0.664*m
Brainstem	-0.858*	0.735*	0.747*‡	-0.043	↓34.0*	0.737*m
Caudate nucleus r	-0.284*	0.078*	0.192*‡	-0.123	↓39.0*	0.080*m
Caudate nucleus l	-0.217*	0.044*	0.145*‡	-0.105	↓39.0*	0.045*m
Thalamus r	-0.608*	0.368*	0.414*‡	-0.073	↓37.1*	0.361*m
Thalamus l	-0.630*	0.395*	0.435*‡	-0.066	↓36.3*	0.395*m
Subthalamic nucleus r	-0.781*	0.609*	0.624*‡	-0.038	↓36.8*	0.615*m
Subthalamic nucleus l	-0.814*	0.662*	0.671*‡	-0.027	↓36.2*	0.672*m
Lentiform Nucleus r	-0.556*	0.307*	0.346*‡	-0.056	↓37.9*	0.305*m
Lentiform Nucleus l	-0.676*	0.456*	0.474*‡	-0.033	↓37.3*	0.450*m
Corpus Callosum	0.414*	0.169*	0.271*‡	-0.123	↑27.4*	0.172*
Lateral Ventricle r	-0.376*	0.139*	0.162*‡	-0.027	↓32.8*	0.138*m
Lateral Ventricle l	-0.382*	0.144*	0.178*‡	-0.04	↓33.2*	0.142*m
WM structures
Frontal lobe r wm	-0.917*	0.840*	0.840*‡	-0.002	↓45.0*	0.845*m
Frontal lobe l wm	-0.913*	0.834*	0.834*‡	-0.003	↓41.6*	0.840*m
Parietal lobe r wm	-0.793*	0.628*‡	0.627*	0.003	↓27.0*	0.626*m
Parietal lobe l wm	-0.828*	0.684*	0.690*‡	-0.018	↓27.0*	0.690*m
Occipital lobe r wm	-0.676*	0.456*‡	0.456*	0	↓27.0*	0.459*m
Occipital lobe l wm	-0.688*	0.472*‡	0.469*	0.005	↓27.0*	0.461*m
Anterior temporal lobe M r wm	0.172	0.027	0.044*‡	-0.017	↑33.7*	0.030*m
Anterior temporal lobe M l wm	0.384*	0.146*	0.152*‡	-0.008	↑32.7*	0.133*m
Anterior temporal lobe L r wm	-0.269*	0.070*	0.079*‡	-0.009	↓41.0*	0.082*m
Anterior temporal lobe L l wm	-0.017	-0.002	0.023‡	-0.025	↓44.1	0.000m
Insula r wm	-0.810*	0.655*	0.677*‡	-0.066	↓38.9*	0.657*m
Insula l wm	-0.767*	0.587*	0.652*‡	-0.158	↓39.5*	0.594*m
Cingulate g A r wm	-0.131	0.014	0.097*‡	-0.083	↓41.5*	0.022m
Cingulate g A l wm	0.239*	0.055*	0.258*‡	-0.215	↑28.5*	0.051*m
Cingulate g P r wm	0.237*	0.054*	0.146*‡	-0.097	↑27.0*	0.053*m
Cingulate g P l wm	0.450*	0.200*	0.299*‡	-0.124	↑27.0*	0.183*m
Superior temporal g middle r wm	-0.764*	0.583*	0.595*‡	-0.029	↓34.0*	0.585*m
Superior temporal g middle l wm	-0.806*	0.649*	0.656*‡	-0.019	↓33.5*	0.650*m
Superior temporal g P r wm	-0.662*	0.437*	0.458*‡	-0.037	↓39.9*	0.446*m
Superior temporal g P l wm	-0.735*	0.539*	0.552*‡	-0.027	↓38.7*	0.549*m
Medial andinferior temporal g A r wm	-0.641*	0.409*	0.415*‡	-0.009	↓34.5*	0.421*m
Medial and inferior temporal g A l wm	-0.724*	0.523*	0.552*‡	-0.061	↓34.3*	0.546*m
Medial and inferior temporal g P r wm	-0.695*	0.481*	0.485*‡	-0.006	↓27.0*	0.485*m
Medial and inferior temporal g P l wm	-0.754*	0.567*	0.577*‡	-0.022	↓27.0*	0.558*m
Gyri parahippocampalis A r wm	-0.201*	0.038*	0.053*‡	-0.016	↓40.0*	0.040*
Gyri parahippocampalis A l wm	-0.217*	0.045*	0.072*‡	-0.028	↓40.1*	0.051*m
Gyri parahippocampalis P r wm	-0.191*	0.034*	0.054*‡	-0.021	↓39.7*	0.037*m
Gyri parahippocampalis P l wm	-0.042	-0.001	0.019‡	-0.02	↓41.4	0.002m
Fusiform g A r wm	-0.081	0.004‡	0.001	0.003	↓27.0	0.011m
Fusiform g A l wm	0.478*	0.227*	0.248*‡	-0.027	↑35.1*	0.216*m
Fusiform g P r wm	0.510*	0.258*	0.343*‡	-0.115	↑32.1*	0.266*m
Fusiform g P l wm	0.580*	0.334*	0.413*‡	-0.119	↑32.2*	0.328*m
CGM structures
Frontal lobe r gm	0.905*	0.818*	0.820*‡	-0.014	↑45.0*	0.821*m
Frontal lobe l gm	0.898*	0.807*	0.810*‡	-0.017	↑45.0*	0.809*m
Parietal lobe r gm	0.901*	0.812*	0.813*‡	-0.006	↑38.0*	0.812*m
Parietal lobe l gm	0.891*	0.793*‡	0.792*	0.005	↑45.0*	0.793*
Occipital lobe r gm	0.865*	0.747*	0.766*‡	-0.074	↑36.8*	0.753*m
Occipital lobe l gm	0.876*	0.768*	0.780*‡	-0.052	↑35.5*	0.774*m
Anterior temporal lobe M r gm	0.628*	0.392*	0.395*‡	-0.004	↑27.8*	0.418*m
Anterior temporal lobe M l gm	0.546*	0.297*	0.298*‡	-0.001	↑27.0*	0.297*m
Anterior temporal lobe L r gm	0.494*	0.242*‡	0.240*	0.003	↑27.0*	0.245*m
Anterior temporal lobe L l gm	0.549*	0.299*‡	0.297*	0.002	↑27.0*	0.317*m
Insula r gm	0.855*	0.730*	0.732*‡	-0.005	↑35.2*	0.732*m
Insula l gm	0.854*	0.728*	0.730*‡	-0.005	↑36.5*	0.730*m
Cingulate g A r gm	0.393*	0.152*	0.153*‡	0	↑45.0*	0.153*m
Cingulate g A l gm	0.039	-0.001‡	-0.004	0.003	↑27.0	0.001
Cingulate g P r gm	0.145	0.018	0.054*‡	-0.036	↑38.0*	0.022m
Cingulate g P l gm	-0.065	0.002‡	-0.001	0.003	↓27.0	0.004m
Superior temporal g middle r gm	0.846*	0.715*	0.724*‡	-0.031	↑33.6*	0.718*m
Superior temporal g middle l gm	0.883*	0.780*	0.781*‡	-0.007	↑34.2*	0.778*m
Superior temporal g P r gm	0.777*	0.602*‡	0.601*	0.003	↑40.9*	0.613*m
Superior temporal g P l gm	0.763*	0.582*	0.596*‡	-0.035	↑38.0*	0.586*m
Medial and inferior temporal g A r gm	0.313*	0.096*	0.167*‡	-0.078	↑39.0*	0.100*
Medial and inferior temporal g A l gm	0.498*	0.246*	0.295*‡	-0.066	↑41.5*	0.245*
Medial and inferior temporal g P r gm	0.858*	0.736*	0.753*‡	-0.067	↑37.6*	0.737*
Medial and inferior temporal g P l gm	0.908*	0.825*	0.831*‡	-0.035	↑38.2*	0.825*
Gyri parahippocampalis A r gm	0.124	0.013‡	0.009	0.004	↑27.0	0.018m
Gyri parahippocampalis A l gm	0.041	-0.001‡	-0.003	0.002	↓45.0	0.001m
Gyri parahippocampalis P r gm	0.623*	0.387*‡	0.385*	0.003	↑27.0*	0.389*m
Gyri parahippocampalis P l gm	0.654*	0.427*	0.428*‡	-0.002	↑27.0*	0.417*m
Fusiform g A r gm	0.390*	0.150*	0.157*‡	-0.008	↑33.2*	0.152*m
Fusiform g A l gm	0.455*	0.205*	0.277*‡	-0.091	↑31.5*	0.214*m
Fusiform g P r gm	0.567*	0.320*‡	0.317*	0.005	↑27.0*	0.306*m
Fusiform g P l gm	0.566*	0.318*	0.320*‡	-0.002	↑45.0*	0.324*
Correlations and adjusted R2 values (of a linear model and Gompertz model) of relative volumes with age at scan (bold=significant at p<0.05, *=significant after Bonferroni correction).
The best model (linear or Gompertz) is noted with ‡. Reduction in sum of squares error (SSE) with the Gompertz over the linear model is presented in the fifth column.
The age that the measurements present peak growth (↑) / reduction (↓) according to the Gompertz model is reported.
The last column presents the R2 values of the fixed effects of a linear mixed effects model with different random intercepts for each subject (m=significantly different from the linear model ar p<0.05.)
