# Supplementary material for: Regional growth and atlasing of the developing human brain
Source: Neuroimage. 2016 Jan 15;125:456–78. doi: 10.1016/j.neuroimage.2015.10.047 (PMC4692521; doi:10.1016/j.neuroimage.2015.10.047)
Supplement: Supplementary file 5 — Relative volume centiles of the tissues and 82 structures of the brain with increasing scan age. [file mmc5.xls]

## Sheet: surface-corrs
Surface Area	Correlation	Linear adjusted R2	Gompertz adjusted R2	Gompertz SSE gain (%)	Peak age	Linear Mixed Effects R2
Frontal lobe r	0.918*	0.842*	0.845*‡	-0.017	↑36.8*	0.842*m
Frontal lobe l	0.919*	0.844*	0.848*‡	-0.021	↑37.1*	0.844*m
Parietal lobe r	0.921*	0.848*	0.852*‡	-0.029	↑36.5*	0.849*m
Parietal lobe l	0.924*	0.853*	0.856*‡	-0.019	↑37.2*	0.853*m
Occipital lobe r	0.902*	0.813*	0.818*‡	-0.026	↑35.8*	0.813*m
Occipital lobe l	0.894*	0.799*	0.807*‡	-0.039	↑35.2*	0.800*m
Anterior temporal lobe M r	0.865*	0.748*	0.754*‡	-0.024	↑37.6*	0.745*m
Anterior temporal lobe M l	0.870*	0.755*	0.759*‡	-0.016	↑38.3*	0.748*m
Anterior temporal lobe L r	0.831*	0.690*	0.690*‡	-0.003	↑35.3*	0.679*m
Anterior temporal lobe L l	0.877*	0.768*	0.769*‡	-0.004	↑36.8*	0.766*m
Insula r	0.910*	0.827*	0.829*‡	-0.009	↑35.6*	0.829*m
Insula l	0.898*	0.805*	0.807*‡	-0.009	↑35.0*	0.805*m
Cingulate g A r	0.858*	0.735*	0.742*‡	-0.026	↑34.0*	0.732*m
Cingulate g A l	0.871*	0.758*	0.765*‡	-0.029	↑33.8*	0.756*m
Cingulate g P r	0.901*	0.811*	0.813*‡	-0.01	↑35.3*	0.813*m
Cingulate g P l	0.883*	0.779*	0.781*‡	-0.011	↑35.1*	0.780*m
Superior temporal g middle r	0.887*	0.786*	0.788*‡	-0.007	↑34.5*	0.784*m
Superior temporal g middle l	0.910*	0.827*	0.828*‡	-0.005	↑35.0*	0.824*m
Superior temporal g P r	0.906*	0.820*	0.822*‡	-0.013	↑36.2*	0.820*m
Superior temporal g P l	0.905*	0.819*	0.821*‡	-0.009	↑37.3*	0.816*m
Medial and inferior temporal g A r	0.866*	0.750*	0.755*‡	-0.019	↑35.8*	0.750*m
Medial and inferior temporal g A l	0.892*	0.795*	0.798*‡	-0.014	↑37.4*	0.794*m
Medial and inferior temporal g P r	0.904*	0.818*	0.825*‡	-0.043	↑36.1*	0.817*m
Medial and inferior temporal g P l	0.927*	0.860*	0.866*‡	-0.043	↑37.2*	0.859*m
Gyri parahippocampalis A r	0.784*	0.614*	0.635*‡	-0.054	↑32.5*	0.611*m
Gyri parahippocampalis A l	0.727*	0.527*	0.555*‡	-0.059	↑31.7*	0.518*m
Gyri parahippocampalis P r	0.875*	0.764*‡	0.764*	0.003	↑34.3*	0.764*m
Gyri parahippocampalis P l	0.863*	0.744*	0.748*‡	-0.015	↑33.6*	0.742*m
Fusiform g A r	0.876*	0.767*	0.772*‡	-0.025	↑35.5*	0.766*m
Fusiform g A l	0.898*	0.806*	0.813*‡	-0.035	↑35.2*	0.806*m
Fusiform g P r	0.921*	0.849*	0.858*‡	-0.059	↑36.2*	0.849*
Fusiform g P l	0.913*	0.832*	0.839*‡	-0.04	↑36.6*	0.833*
Correlations and adjusted R2 values (of a linear model and Gompertz model) of surface area with age at scan (bold=significant at p<0.05, *=significant after Bonferroni correction).
The best model (linear or Gompertz) is noted with ‡. Reduction in sum of squares error (SSE) with the Gompertz over the linear model is presented in the fifth column.
The age that the measurements present peak growth (↑) / reduction (↓) according to the Gompertz model is reported.
The last column presents the R2 values of the fixed effects of a linear mixed effects model with different random intercepts for each subject (m=significantly different from the linear model ar p<0.05.)
Relative Surface Area	Correlation	Linear adjusted R2	Gompertz adjusted R2	Gompertz SSE gain (%)	Peak age	Linear Mixed Effects R2
Frontal lobe r	-0.657*	0.430*	0.512*‡	-0.144	↓29.9*	0.430*
Frontal lobe l	-0.584*	0.339*	0.460*‡	-0.183	↓29.8*	0.339*
Parietal lobe r	0.754*	0.568*	0.585*‡	-0.039	↑31.1*	0.578*m
Parietal lobe l	0.639*	0.407*	0.418*‡	-0.018	↑27.0*	0.410*m
Occipital lobe r	-0.044	-0.001‡	-0.003	0.003	↓27.0	0.001m
Occipital lobe l	-0.058	0.001	0.034*‡	-0.033	↓43.7*	0.003m
Anterior temporal lobe M r	-0.125	0.013‡	0.011	0.002	↓27.0	0.015m
Anterior temporal lobe M l	0.033	-0.002	-0.001‡	0	↑45.0	0.001m
Anterior temporal lobe L r	-0.412*	0.168*	0.169*‡	-0.002	↓35.0*	0.177*
Anterior temporal lobe L l	-0.266*	0.068*	0.073*‡	-0.004	↓35.3*	0.068*m
Insula r	0.412*	0.167*	0.221*‡	-0.064	↑28.3*	0.169*
Insula l	0.350*	0.120*	0.189*‡	-0.078	↑27.6*	0.118*
Cingulate g A r	-0.536*	0.285*	0.295*‡	-0.014	↓41.4*	0.290*m
Cingulate g A l	-0.307*	0.092*	0.122*‡	-0.033	↓41.0*	0.101*m
Cingulate g P r	-0.373*	0.137*	0.141*‡	-0.005	↓39.3*	0.140*m
Cingulate g P l	-0.266*	0.068*	0.072*‡	-0.004	↓41.3*	0.073*m
Superior temporal g middle r	0.025	-0.002‡	-0.003	0.001	↓45.0	0.001
Superior temporal g middle l	-0.155	0.021	0.050*‡	-0.029	↓39.0*	0.025*m
Superior temporal g P r	0.663*	0.438*	0.500*‡	-0.111	↑27.0*	0.441*
Superior temporal g P l	0.488*	0.236*	0.265*‡	-0.038	↑30.3*	0.237*
Medial and inferior temporal g A r	-0.638*	0.405*	0.459*‡	-0.09	↓27.0*	0.403*
Medial and inferior temporal g A l	-0.665*	0.440*	0.526*‡	-0.152	↓28.1*	0.449*m
Medial and inferior temporal g P r	0.519*	0.268*	0.298*‡	-0.041	↑35.3*	0.269*
Medial and inferior temporal g P l	0.673*	0.452*	0.457*‡	-0.009	↑35.4*	0.449*m
Gyri parahippocampalis A r	-0.495*	0.243*	0.283*‡	-0.052	↓40.2*	0.247*
Gyri parahippocampalis A l	-0.515*	0.263*	0.307*‡	-0.06	↓39.7*	0.270*m
Gyri parahippocampalis P r	0.095	0.006	0.120*‡	-0.114	↑30.0*	0.008m
Gyri parahippocampalis P l	0.085	0.005‡	-0.003	0.007	↓45.0	0.006
Fusiform g A r	-0.313*	0.095*	0.111*‡	-0.017	↓27.0*	0.098*
Fusiform g A l	0.026	-0.002‡	-0.003	0.001	↓45.0	0.001m
Fusiform g P r	0.625*	0.388*	0.403*‡	-0.024	↑34.2*	0.393*m
Fusiform g P l	0.520*	0.269*	0.279*‡	-0.014	↑33.8*	0.273*
Correlations and adjusted R2 values (of a linear model and Gompertz model) of relative surface area with age at scan (bold=significant at p<0.05, *=significant after Bonferroni correction).
The best model (linear or Gompertz) is noted with ‡. Reduction in sum of squares error (SSE) with the Gompertz over the linear model is presented in the fifth column.
The age that the measurements present peak growth (↑) / reduction (↓) according to the Gompertz model is reported.
The last column presents the R2 values of the fixed effects of a linear mixed effects model with different random intercepts for each subject (m=significantly different from the linear model ar p<0.05.)
