# Supplementary material for: Regional growth and atlasing of the developing human brain
Source: Neuroimage. 2016 Jan 15;125:456–78. doi: 10.1016/j.neuroimage.2015.10.047 (PMC4692521; doi:10.1016/j.neuroimage.2015.10.047)
Supplement: Supplementary file 6 — Comparison of surface area between the group of early preterm infants and the term controls. [file mmc6.xls]

## Sheet: curv-corrs
MLNT	Correlation	Linear adjusted R2	Gompertz adjusted R2	Gompertz SSE gain (%)	Peak age	Linear Mixed Effects R2
Frontal lobe r	0.890*	0.792*	0.794*‡	-0.007	↑27.0*	0.794*m
Frontal lobe l	0.891*	0.793*	0.795*‡	-0.008	↑28.1*	0.795*m
Parietal lobe r	0.852*	0.725*	0.732*‡	-0.026	↑27.0*	0.727*m
Parietal lobe l	0.854*	0.728*	0.737*‡	-0.032	↑27.0*	0.729*m
Occipital lobe r	0.891*	0.794*	0.799*‡	-0.027	↑33.5*	0.794*
Occipital lobe l	0.895*	0.801*	0.806*‡	-0.022	↑33.5*	0.802*
Anterior temporal lobe M r	0.705*	0.496*	0.533*‡	-0.074	↑44.3*	0.500*
Anterior temporal lobe M l	0.655*	0.428*	0.468*‡	-0.07	↑42.6*	0.435*m
Anterior temporal lobe L r	0.741*	0.548*	0.562*‡	-0.03	↑45.0*	0.551*
Anterior temporal lobe L l	0.768*	0.589*	0.608*‡	-0.046	↑38.6*	0.594*
Insula r	0.619*	0.381*	0.393*‡	-0.02	↑45.0*	0.382*
Insula l	0.679*	0.459*	0.480*‡	-0.038	↑39.7*	0.461*
Cingulate g A r	0.762*	0.579*‡	0.578*	0.001	↑27.0*	0.578*m
Cingulate g A l	0.729*	0.530*	0.530*‡	0	↑27.0*	0.531*
Cingulate g P r	0.854*	0.728*‡	0.727*	0.003	↑34.3*	0.730*
Cingulate g P l	0.824*	0.678*‡	0.678*	0	↑45.0*	0.675*m
Superior temporal g middle r	0.773*	0.596*	0.601*‡	-0.012	↑45.0*	0.601*
Superior temporal g middle l	0.785*	0.615*‡	0.614*	0.003	↑45.0*	0.619*m
Superior temporal g P r	0.693*	0.479*‡	0.478*	0.002	↑27.0*	0.481*
Superior temporal g P l	0.657*	0.430*	0.430*‡	0	↑27.0*	0.431*m
Medial and inferior temporal g A r	0.903*	0.816*	0.817*‡	-0.01	↑36.2*	0.816*
Medial and inferior temporal g A l	0.909*	0.826*	0.829*‡	-0.02	↑35.2*	0.827*
Medial and inferior temporal g P r	0.892*	0.795*	0.806*‡	-0.058	↑27.4*	0.795*m
Medial and inferior temporal g P l	0.896*	0.802*	0.815*‡	-0.067	↑29.3*	0.803*m
Gyri parahippocampalis A r	0.317*	0.098*‡	0.096*	0.003	↑27.0*	0.102*m
Gyri parahippocampalis A l	0.14	0.017	0.020‡	-0.003	↑45.0	0.020m
Gyri parahippocampalis P r	0.692*	0.478*	0.479*‡	-0.002	↑32.5*	0.481*
Gyri parahippocampalis P l	0.667*	0.443*‡	0.440*	0.005	↑27.0*	0.449*m
Fusiform g A r	0.799*	0.637*	0.640*‡	-0.007	↑27.0*	0.635*m
Fusiform g A l	0.793*	0.628*	0.632*‡	-0.012	↑27.0*	0.630*m
Fusiform g P r	0.840*	0.704*	0.710*‡	-0.022	↑27.0*	0.704*m
Fusiform g P l	0.831*	0.690*	0.700*‡	-0.033	↑27.0*	0.691*
Correlations and adjusted R2 values (of a linear model and Gompertz model) of mean curvature L2 norm (MLNT) with age at scan (bold=significant at p<0.05, *=significant after Bonferroni correction).
The best model (linear or Gompertz) is noted with ‡. Reduction in sum of squares error (SSE) with the Gompertz over the linear model is presented in the fifth column.
The age that the measurements present peak growth (↑) / reduction (↓) according to the Gompertz model is reported.
The last column presents the R2 values of the fixed effects of a linear mixed effects model with different random intercepts for each subject (m=significantly different from the linear model ar p<0.05.)
GLNT	Correlation	Linear adjusted R2	Gompertz adjusted R2	Gompertz SSE gain (%)	Peak age	Linear Mixed Effects R2
Frontal lobe r	0.898*	0.807*	0.809*‡	-0.013	↑27.0*	0.808*
Frontal lobe l	0.896*	0.803*	0.805*‡	-0.012	↑27.0*	0.804*
Parietal lobe r	0.877*	0.768*	0.775*‡	-0.027	↑27.0*	0.769*
Parietal lobe l	0.874*	0.764*	0.771*‡	-0.03	↑27.0*	0.765*
Occipital lobe r	0.904*	0.816*	0.819*‡	-0.016	↑31.8*	0.817*
Occipital lobe l	0.903*	0.815*	0.818*‡	-0.013	↑32.1*	0.816*
Anterior temporal lobe M r	0.729*	0.530*	0.560*‡	-0.064	↑45.0*	0.534*
Anterior temporal lobe M l	0.703*	0.492*	0.516*‡	-0.046	↑45.0*	0.498*m
Anterior temporal lobe L r	0.785*	0.615*	0.625*‡	-0.026	↑45.0*	0.618*
Anterior temporal lobe L l	0.802*	0.642*	0.665*‡	-0.065	↑41.2*	0.645*
Insula r	0.720*	0.516*	0.525*‡	-0.017	↑45.0*	0.520*
Insula l	0.732*	0.535*	0.547*‡	-0.026	↑45.0*	0.538*
Cingulate g A r	0.814*	0.662*	0.665*‡	-0.01	↑45.0*	0.663*
Cingulate g A l	0.799*	0.638*	0.638*‡	-0.001	↑45.0*	0.640*
Cingulate g P r	0.881*	0.776*	0.777*‡	-0.005	↑34.8*	0.778*m
Cingulate g P l	0.863*	0.744*‡	0.743*	0.004	↑38.4*	0.743*m
Superior temporal g middle r	0.849*	0.720*	0.720*‡	0	↑45.0*	0.723*
Superior temporal g middle l	0.856*	0.732*‡	0.731*	0.002	↑45.0*	0.734*
Superior temporal g P r	0.835*	0.697*	0.698*‡	-0.006	↑27.0*	0.698*
Superior temporal g P l	0.785*	0.616*‡	0.615*	0.002	↑27.0*	0.618*m
Medial and inferior temporal g A r	0.924*	0.854*	0.855*‡	-0.005	↑33.2*	0.855*
Medial and inferior temporal g A l	0.926*	0.857*	0.861*‡	-0.025	↑33.5*	0.859*m
Medial and inferior temporal g P r	0.908*	0.825*	0.854*‡	-0.166	↑27.0*	0.824*
Medial and inferior temporal g P l	0.904*	0.817*	0.846*‡	-0.161	↑27.0*	0.818*
Gyri parahippocampalis A r	0.694*	0.481*‡	0.478*	0.005	↑27.0*	0.483*m
Gyri parahippocampalis A l	0.628*	0.392*	0.393*‡	-0.002	↑45.0*	0.397*m
Gyri parahippocampalis P r	0.804*	0.646*	0.646*‡	-0.002	↑45.0*	0.647*
Gyri parahippocampalis P l	0.776*	0.601*	0.602*‡	-0.003	↑45.0*	0.602*m
Fusiform g A r	0.817*	0.667*	0.672*‡	-0.015	↑27.0*	0.667*m
Fusiform g A l	0.781*	0.609*	0.615*‡	-0.015	↑27.0*	0.613*m
Fusiform g P r	0.874*	0.763*	0.776*‡	-0.056	↑27.0*	0.763*m
Fusiform g P l	0.852*	0.725*	0.746*‡	-0.075	↑27.0*	0.725*
Correlations and adjusted R2 values (of a linear model and Gompertz model) of Gaussian curvature L2 norm (GLNT) with age at scan (bold=significant at p<0.05, *=significant after Bonferroni correction).
The best model (linear or Gompertz) is noted with ‡. Reduction in sum of squares error (SSE) with the Gompertz over the linear model is presented in the fifth column.
The age that the measurements present peak growth (↑) / reduction (↓) according to the Gompertz model is reported.
The last column presents the R2 values of the fixed effects of a linear mixed effects model with different random intercepts for each subject (m=significantly different from the linear model ar p<0.05.)
GCT	Correlation	Linear adjusted R2	Gompertz adjusted R2	Gompertz SSE gain (%)	Peak age	Linear Mixed Effects R2
Frontal lobe r	0.917*	0.841*	0.864*‡	-0.148	↑27.0*	0.842*m
Frontal lobe l	0.917*	0.841*	0.865*‡	-0.151	↑27.0*	0.842*m
Parietal lobe r	0.873*	0.761*	0.804*‡	-0.181	↑27.0*	0.761*
Parietal lobe l	0.873*	0.761*	0.810*‡	-0.202	↑27.0*	0.762*
Occipital lobe r	0.916*	0.839*	0.866*‡	-0.168	↑31.8*	0.839*m
Occipital lobe l	0.917*	0.840*	0.866*‡	-0.162	↑31.7*	0.840*m
Anterior temporal lobe M r	0.746*	0.556*	0.586*‡	-0.067	↑45.0*	0.560*
Anterior temporal lobe M l	0.708*	0.500*	0.533*‡	-0.065	↑41.8*	0.506*m
Anterior temporal lobe L r	0.804*	0.645*	0.654*‡	-0.025	↑38.7*	0.648*
Anterior temporal lobe L l	0.845*	0.714*	0.732*‡	-0.064	↑37.6*	0.718*
Insula r	0.689*	0.473*	0.482*‡	-0.016	↑39.9*	0.476*
Insula l	0.716*	0.512*	0.533*‡	-0.043	↑38.2*	0.514*
Cingulate g A r	0.760*	0.576*	0.583*‡	-0.018	↑27.0*	0.576*m
Cingulate g A l	0.713*	0.507*	0.518*‡	-0.022	↑27.0*	0.509*
Cingulate g P r	0.869*	0.755*	0.762*‡	-0.028	↑31.1*	0.756*m
Cingulate g P l	0.837*	0.700*	0.702*‡	-0.005	↑27.0*	0.695*m
Superior temporal g middle r	0.797*	0.634*‡	0.634*	0.002	↑45.0*	0.638*
Superior temporal g middle l	0.825*	0.680*	0.683*‡	-0.007	↑27.0*	0.683*
Superior temporal g P r	0.706*	0.498*	0.509*‡	-0.023	↑27.0*	0.500*
Superior temporal g P l	0.643*	0.412*	0.419*‡	-0.012	↑27.0*	0.412*m
Medial and inferior temporal g A r	0.934*	0.873*	0.881*‡	-0.063	↑33.3*	0.873*m
Medial and inferior temporal g A l	0.938*	0.879*	0.892*‡	-0.111	↑33.3*	0.880*
Medial and inferior temporal g P r	0.901*	0.811*	0.868*‡	-0.305	↑28.3*	0.810*m
Medial and inferior temporal g P l	0.901*	0.811*	0.870*‡	-0.311	↑28.3*	0.811*m
Gyri parahippocampalis A r	0.329*	0.106*	0.115*‡	-0.009	↑27.0*	0.109*m
Gyri parahippocampalis A l	0.132	0.015‡	0.015	0	↑45.0	0.017m
Gyri parahippocampalis P r	0.720*	0.518*‡	0.516*	0.004	↑27.0*	0.519*
Gyri parahippocampalis P l	0.665*	0.441*‡	0.439*	0.002	↑27.0*	0.441*m
Fusiform g A r	0.801*	0.640*	0.674*‡	-0.096	↑27.0*	0.636*m
Fusiform g A l	0.773*	0.597*	0.629*‡	-0.079	↑27.0*	0.598*m
Fusiform g P r	0.849*	0.720*	0.753*‡	-0.12	↑27.0*	0.719*
Fusiform g P l	0.832*	0.692*	0.737*‡	-0.147	↑27.0*	0.692*
Correlations and adjusted R2 values (of a linear model and Gompertz model) of global curvedness (GCT) with age at scan (bold=significant at p<0.05, *=significant after Bonferroni correction).
The best model (linear or Gompertz) is noted with ‡. Reduction in sum of squares error (SSE) with the Gompertz over the linear model is presented in the fifth column.
The age that the measurements present peak growth (↑) / reduction (↓) according to the Gompertz model is reported.
The last column presents the R2 values of the fixed effects of a linear mixed effects model with different random intercepts for each subject (m=significantly different from the linear model ar p<0.05.)
