# Supplementary material for: Regional growth and atlasing of the developing human brain
Source: Neuroimage. 2016 Jan 15;125:456–78. doi: 10.1016/j.neuroimage.2015.10.047 (PMC4692521; doi:10.1016/j.neuroimage.2015.10.047)
Supplement: Supplementary file 7 — Surface area centiles of the 32 CGM structures of the brain with increasing scan age. [file mmc7.xls]

## Sheet: volumes-pcorrs-bages
Volume	Correlation	Linear adjusted R2	Linear Mixed Effects R2
Tissues
CGM	0.152*	0.020*	0.022m
WM	0.342*	0.115*	0.116*m
CGM+WM	0.278*	0.075*	0.075*m
CSF	-0.089	0.005	0.008
Ventricles	-0.093	0.006	0.007m
BGT	0.313*	0.095*	0.094*m
Cerebellum	0.193*	0.035*	0.038*m
Brainstem	0.341*	0.114*	0.117*m
Brain	0.281*	0.077*	0.077*m
Subcortical structures
Hippocampus r	0.315*	0.097*	0.093*m
Hippocampus l	0.311*	0.094*	0.092*m
Amygdala r	0.318*	0.099*	0.097*m
Amygdala l	0.356*	0.125*	0.124*m
Cerebellum r	0.194*	0.035*	0.038*m
Cerebellum l	0.190*	0.034*	0.037*m
Brainstem	0.341*	0.114*	0.117*m
Caudate nucleus r	0.379*	0.141*	0.137*m
Caudate nucleus l	0.340*	0.113*	0.109*m
Thalamus r	0.284*	0.078*	0.078*m
Thalamus l	0.264*	0.067*	0.067*m
Subthalamic nucleus r	0.303*	0.089*	0.087*m
Subthalamic nucleus l	0.324*	0.103*	0.102*m
Lentiform Nucleus r	0.289*	0.081*	0.079*m
Lentiform Nucleus l	0.300*	0.087*	0.086*m
Corpus Callosum	0.288*	0.081*	0.081*m
Lateral Ventricle r	-0.062	0.001	0.001m
Lateral Ventricle l	-0.105	0.008	0.011m
WM structures
Frontal lobe r wm	0.374*	0.138*	0.138*m
Frontal lobe l wm	0.363*	0.129*	0.131*m
Parietal lobe r wm	0.315*	0.097*	0.098*m
Parietal lobe l wm	0.328*	0.105*	0.107*m
Occipital lobe r wm	0.224*	0.048*	0.047*m
Occipital lobe l wm	0.226*	0.049*	0.048*m
Anterior temporal lobe M r wm	0.275*	0.073*	0.074*m
Anterior temporal lobe M l wm	0.216*	0.044*	0.050*m
Anterior temporal lobe L r wm	0.427*	0.180*	0.182*m
Anterior temporal lobe L l wm	0.368*	0.133*	0.130*m
Insula r wm	0.376*	0.139*	0.143*m
Insula l wm	0.371*	0.135*	0.141*m
Cingulate g A r wm	0.369*	0.134*	0.144*m
Cingulate g A l wm	0.313*	0.095*	0.100*m
Cingulate g P r wm	0.281*	0.076*	0.076*m
Cingulate g P l wm	0.304*	0.090*	0.094*m
Superior temporal g middle r wm	0.312*	0.095*	0.099*m
Superior temporal g middle l wm	0.341*	0.114*	0.117*m
Superior temporal g P r wm	0.265*	0.068*	0.072*m
Superior temporal g P l wm	0.277*	0.075*	0.076*m
Medial and inferior temporal g A r wm	0.407*	0.164*	0.165*m
Medial and inferior temporal g A l wm	0.391*	0.151*	0.154*m
Medial and inferior temporal g P r wm	0.187*	0.033*	0.034m
Medial and inferior temporal g P l wm	0.228*	0.049*	0.052*m
Gyri parahippocampalis A r wm	0.175	0.028	0.034m
Gyri parahippocampalis A l wm	0.251*	0.060*	0.074*m
Gyri parahippocampalis P r wm	0.247*	0.058*	0.056*m
Gyri parahippocampalis P l wm	0.262*	0.066*	0.072*m
Fusiform g A r wm	0.141	0.017	0.019m
Fusiform g A l wm	0.082	0.004	0.008m
Fusiform g P r wm	0.210*	0.042*	0.045*m
Fusiform g P l wm	0.224*	0.048*	0.052*m
CGM structures
Frontal lobe r gm	0.153	0.021	0.023m
Frontal lobe l gm	0.178*	0.029*	0.031m
Parietal lobe r gm	0.117	0.011	0.013m
Parietal lobe l gm	0.161	0.023	0.024m
Occipital lobe r gm	0.069	0.002	0.004
Occipital lobe l gm	0.099	0.007	0.009m
Anterior temporal lobe M r gm	0.247*	0.058*	0.057*m
Anterior temporal lobe M l gm	0.283*	0.077*	0.077*m
Anterior temporal lobe L r gm	0.306*	0.091*	0.088*m
Anterior temporal lobe L l gm	0.290*	0.082*	0.079*m
Insula r gm	0.071	0.002	0.005m
Insula l gm	0.055	0	0.003
Cingulate g A r gm	0.085	0.005	0.006m
Cingulate g A l gm	0.175*	0.028*	0.029m
Cingulate g P r gm	0.067	0.002	0.003m
Cingulate g P l gm	0.116	0.011	0.012m
Superior temporal g middle r gm	0.231*	0.051*	0.051*
Superior temporal g middle l gm	0.154	0.021	0.023m
Superior temporal g P r gm	0.037	-0.001	0.002m
Superior temporal g P l gm	0.06	0.001	0.004m
Medial and inferior temporal g A r gm	0.179*	0.030*	0.029m
Medial and inferior temporal g A l gm	0.236*	0.053*	0.055*m
Medial and inferior temporal g P r gm	0.046	-0.001	0.002
Medial and inferior temporal g P l gm	0.084	0.004	0.007m
Gyri parahippocampalis A r gm	0.272*	0.072*	0.068*m
Gyri parahippocampalis A l gm	0.286*	0.079*	0.075*m
Gyri parahippocampalis P r gm	0.092	0.006	0.008m
Gyri parahippocampalis P l gm	0.106	0.009	0.012m
Fusiform g A r gm	0.273*	0.072*	0.067*m
Fusiform g A l gm	0.336*	0.111*	0.106*m
Fusiform g P r gm	0.129	0.014	0.016m
Fusiform g P l gm	0.109	0.009	0.011m
Correlations and adjusted R2 values (of a linear model) of absolute volumes with age at birth correcting for the age at scan (bold=significant at p<0.05, *=significant after Bonferroni correction).
The last column presents the R2 values of the fixed effects of a linear mixed effects model with different random intercepts for each subject (m=significantly different from the linear model ar p<0.05.)
Relative Volume	Correlation	Linear adjusted R2	Linear Mixed Effects R2
Tissues
CGM	-0.153*	0.021*	0.027*m
WM	0.148*	0.019*	0.025*m
CGM+WM	0.012	-0.002	0.000m
CSF	-0.344*	0.116*	0.114*m
Ventricles	-0.296*	0.085*	0.078*m
BGT	0.002	-0.003	0.000m
Cerebellum	0.004	-0.003	0.000m
Brainstem	-0.113	0.01	0.006m
Subcortical structures
Hippocampus r	0.097	0.007	0.005m
Hippocampus l	-0.015	-0.002	0.001m
Amygdala r	0.083	0.004	0.006m
Amygdala l	0.142	0.018	0.019m
Cerebellum r	0.011	-0.003	0.000m
Cerebellum l	-0.004	-0.003	0.000m
Brainstem	-0.113	0.01	0.006m
Caudate nucleus r	0.314*	0.096*	0.091*m
Caudate nucleus l	0.224*	0.048*	0.043*m
Thalamus r	-0.076	0.003	0.006m
Thalamus l	-0.145	0.018	0.020m
Subthalamic nucleus r	-0.083	0.004	0.007m
Subthalamic nucleus l	-0.071	0.002	0.004m
Lentiform Nucleus r	-0.017	-0.002	0.000m
Lentiform Nucleus l	-0.022	-0.002	0.001m
Corpus Callosum	0.11	0.009	0.012
Lateral Ventricle r	-0.264*	0.067*	0.055*m
Lateral Ventricle l	-0.278*	0.075*	0.076*m
WM structures
Frontal lobe r wm	0.285*	0.079*	0.084*m
Frontal lobe l wm	0.248*	0.059*	0.068*m
Parietal lobe r wm	0.02	-0.002	0.001m
Parietal lobe l wm	0.024	-0.002	0.000m
Occipital lobe r wm	-0.159	0.023	0.029m
Occipital lobe l wm	-0.135	0.016	0.019m
Anterior temporal lobe M r wm	0.123	0.013	0.013m
Anterior temporal lobe M l wm	0.052	0	0.003m
Anterior temporal lobe L r wm	0.303*	0.090*	0.089*
Anterior temporal lobe L l wm	0.248*	0.059*	0.054*m
Insula r wm	0.167	0.025	0.032m
Insula l wm	0.207*	0.040*	0.049*m
Cingulate g A r wm	0.176*	0.028*	0.036*m
Cingulate g A l wm	0.179*	0.029*	0.035m
Cingulate g P r wm	0.097	0.007	0.010m
Cingulate g P l wm	0.173	0.027	0.035m
Superior temporal g middle r wm	-0.004	-0.003	0.000m
Superior temporal g middle l wm	0.028	-0.002	0.001m
Superior temporal g P r wm	-0.007	-0.003	0.000m
Superior temporal g P l wm	-0.028	-0.002	0.001m
Medial and inferior temporal g A r wm	0.278*	0.075*	0.077*m
Medial and inferior temporal g A l wm	0.188*	0.033*	0.039*m
Medial and inferior temporal g P r wm	-0.282*	0.077*	0.079*m
Medial and inferior temporal g P l wm	-0.224*	0.048*	0.040*m
Gyri parahippocampalis A r wm	-0.03	-0.002	0.001
Gyri parahippocampalis A l wm	0.058	0.001	0.006m
Gyri parahippocampalis P r wm	0.027	-0.002	0.000m
Gyri parahippocampalis P l wm	0.063	0.001	0.004m
Fusiform g A r wm	-0.187*	0.032*	0.036m
Fusiform g A l wm	-0.186*	0.032*	0.031m
Fusiform g P r wm	0.056	0	0.003m
Fusiform g P l wm	0.1	0.007	0.011m
CGM structures
Frontal lobe r gm	-0.063	0.001	0.004m
Frontal lobe l gm	-0.032	-0.002	0.001m
Parietal lobe r gm	-0.191*	0.034*	0.042*m
Parietal lobe l gm	-0.105	0.008	0.016
Occipital lobe r gm	-0.370*	0.135*	0.139*m
Occipital lobe l gm	-0.277*	0.074*	0.080*m
Anterior temporal lobe M r gm	0.119	0.011	0.006m
Anterior temporal lobe M l gm	0.154	0.021	0.018m
Anterior temporal lobe L r gm	0.237*	0.054*	0.045*m
Anterior temporal lobe L l gm	0.182*	0.031*	0.023m
Insula r gm	-0.006	-0.003	0.000m
Insula l gm	-0.025	-0.002	0.001m
Cingulate g A r gm	-0.191*	0.034*	0.036*m
Cingulate g A l gm	-0.069	0.002	0.005
Cingulate g P r gm	-0.325*	0.103*	0.109*
Cingulate g P l gm	-0.285*	0.079*	0.081*m
Superior temporal g middle r gm	0.189*	0.033*	0.031m
Superior temporal g middle l gm	-0.014	-0.002	0.000m
Superior temporal g P r gm	-0.200*	0.038*	0.035m
Superior temporal g P l gm	-0.183*	0.031*	0.032
Medial and inferior temporal g A r gm	-0.119	0.011	0.015
Medial and inferior temporal g A l gm	-0.003	-0.003	0
Medial and inferior temporal g P r gm	-0.313*	0.095*	0.099*
Medial and inferior temporal g P l gm	-0.243*	0.057*	0.059*
Gyri parahippocampalis A r gm	0.126	0.013	0.012m
Gyri parahippocampalis A l gm	0.132	0.015	0.014m
Gyri parahippocampalis P r gm	-0.066	0.002	0.006m
Gyri parahippocampalis P l gm	-0.054	0	0.002m
Fusiform g A r gm	0.201*	0.038*	0.033m
Fusiform g A l gm	0.316*	0.097*	0.085*m
Fusiform g P r gm	-0.018	-0.002	0.000m
Fusiform g P l gm	-0.074	0.003	0.006
Correlations and adjusted R2 values (of a linear model) of relative volumes with age at birth correcting for the age at scan (bold=significant at p<0.05, *=significant after Bonferroni correction).
The last column presents the R2 values of the fixed effects of a linear mixed effects model with different random intercepts for each subject (m=significantly different from the linear model ar p<0.05.)
