# Supplementary material for: Regional growth and atlasing of the developing human brain
Source: Neuroimage. 2016 Jan 15;125:456–78. doi: 10.1016/j.neuroimage.2015.10.047 (PMC4692521; doi:10.1016/j.neuroimage.2015.10.047)
Supplement: Supplementary file 8 — Correlations and adjusted R2 values of surface area with age at birth correcting for the age at scan. [file mmc8.xls]

## Sheet: Sheet1
Surface Area	correlation	adjusted R2	Linear Mixed Effects R2
Frontal lobe r	0.269*	0.070*	0.073*m
Frontal lobe l	0.258*	0.064*	0.068*m
Parietal lobe r	0.201*	0.038*	0.039*m
Parietal lobe l	0.234*	0.052*	0.055*m
Occipital lobe r	0.191*	0.034*	0.035*m
Occipital lobe l	0.184*	0.031*	0.032*m
Anterior temporal lobe M r	0.187*	0.032*	0.034*m
Anterior temporal lobe M l	0.165*	0.025*	0.028m
Anterior temporal lobe L r	0.307*	0.092*	0.093*m
Anterior temporal lobe L l	0.257*	0.063*	0.062*m
Insula r	0.249*	0.060*	0.062*m
Insula l	0.304*	0.090*	0.092*m
Cingulate g A r	0.202*	0.038*	0.043*m
Cingulate g A l	0.208*	0.041*	0.044*m
Cingulate g P r	0.172*	0.027*	0.024m
Cingulate g P l	0.200*	0.037*	0.041*m
Superior temporal g middle r	0.334*	0.109*	0.109*m
Superior temporal g middle l	0.281*	0.077*	0.078*m
Superior temporal g P r	0.089	0.005	0.009m
Superior temporal g P l	0.172*	0.027*	0.033*m
Medial and inferior temporal g A r	0.262*	0.066*	0.066*m
Medial and inferior temporal g A l	0.283*	0.077*	0.081*m
Medial and inferior temporal g P r	0.08	0.004	0.006m
Medial and inferior temporal g P l	0.123	0.013	0.017m
Gyri parahippocampalis A r	0.224*	0.048*	0.052*m
Gyri parahippocampalis A l	0.310*	0.094*	0.106*m
Gyri parahippocampalis P r	0.249*	0.060*	0.059*m
Gyri parahippocampalis P l	0.235*	0.053*	0.055*m
Fusiform g A r	0.170*	0.026*	0.026m
Fusiform g A l	0.153	0.021	0.022m
Fusiform g P r	0.117	0.011	0.014
Fusiform g P l	0.116	0.011	0.013
Correlations and adjusted R2 values (of a linear model) of surface area with age at birth correcting for the age at scan (bold=significant at p<0.05, *=significant after Bonferroni correction).
The last column presents the R2 values of the fixed effects of a linear mixed effects model with different random intercepts for each subject (m=significantly different from the linear model ar p<0.05.)
Relative Surface Area	correlation	adjusted R2	Linear Mixed Effects R2
Frontal lobe r	0.029	-0.002	0.001
Frontal lobe l	-0.037	-0.001	0.001
Parietal lobe r	0.048	0	0.001m
Parietal lobe l	0.094	0.006	0.008m
Occipital lobe r	-0.118	0.011	0.018m
Occipital lobe l	-0.085	0.005	0.008m
Anterior temporal lobe M r	-0.061	0.001	0.005m
Anterior temporal lobe M l	-0.067	0.002	0.005m
Anterior temporal lobe L r	0.112	0.01	0.011
Anterior temporal lobe L l	0.039	-0.001	0.000m
Insula r	0.14	0.017	0.02
Insula l	0.211*	0.042*	0.046*
Cingulate g A r	-0.091	0.006	0.007
Cingulate g A l	-0.042	-0.001	0.001m
Cingulate g P r	-0.141	0.017	0.023m
Cingulate g P l	-0.067	0.002	0.003m
Superior temporal g middle r	0.330*	0.106*	0.108*
Superior temporal g middle l	0.129	0.014	0.016m
Superior temporal g P r	0.003	-0.003	0
Superior temporal g P l	0.063	0.001	0.005
Medial and inferior temporal g A r	-0.037	-0.001	0.002m
Medial and inferior temporal g A l	-0.093	0.006	0.007m
Medial and inferior temporal g P r	-0.259*	0.065*	0.067*
Medial and inferior temporal g P l	-0.208*	0.041*	0.036*m
Gyri parahippocampalis A r	0.042	-0.001	0.002
Gyri parahippocampalis A l	0.105	0.008	0.014m
Gyri parahippocampalis P r	0.168*	0.026*	0.025m
Gyri parahippocampalis P l	0.146	0.019	0.021
Fusiform g A r	-0.101	0.008	0.011
Fusiform g A l	-0.101	0.008	0.013m
Fusiform g P r	-0.096	0.007	0.008
Fusiform g P l	-0.042	-0.001	0.002
Correlations and adjusted R2 values (of a linear model) of relative surface area with age at birth correcting for the age at scan (bold=significant at p<0.05, *=significant after Bonferroni correction).
The last column presents the R2 values of the fixed effects of a linear mixed effects model with different random intercepts for each subject (m=significantly different from the linear model ar p<0.05.)
