# Supplementary material for: Regional growth and atlasing of the developing human brain
Source: Neuroimage. 2016 Jan 15;125:456–78. doi: 10.1016/j.neuroimage.2015.10.047 (PMC4692521; doi:10.1016/j.neuroimage.2015.10.047)
Supplement: Supplementary file 9 — Correlations and adjusted R2 values of surface area with age at scan. [file mmc9.xls]

## Sheet: Sheet1
MLNT	correlation	adjusted R2	Linear Mixed Effects R2
Frontal lobe r	-0.036	-0.001	0.002m
Frontal lobe l	-0.022	-0.002	0.001m
Parietal lobe r	-0.004	-0.003	0.000m
Parietal lobe l	-0.015	-0.002	0.001m
Occipital lobe r	0	-0.003	0
Occipital lobe l	0.004	-0.003	0
Anterior temporal lobe M r	-0.274*	0.073*	0.076*
Anterior temporal lobe M l	-0.230*	0.051*	0.054*
Anterior temporal lobe L r	-0.227*	0.049*	0.052*
Anterior temporal lobe L l	-0.235*	0.053*	0.056*
Insula r	-0.09	0.005	0.01
Insula l	-0.121	0.012	0.016
Cingulate g A r	-0.05	0	0.002m
Cingulate g A l	-0.069	0.002	0.006
Cingulate g P r	-0.109	0.009	0.015m
Cingulate g P l	-0.078	0.003	0.007m
Superior temporal g middle r	-0.14	0.017	0.021
Superior temporal g middle l	-0.034	-0.001	0.002m
Superior temporal g P r	-0.072	0.003	0.006
Superior temporal g P l	-0.028	-0.002	0.001m
Medial and inferior temporal g A r	-0.214*	0.043*	0.050*
Medial and inferior temporal g A l	-0.109	0.009	0.012
Medial and inferior temporal g P r	0.012	-0.003	0.000m
Medial and inferior temporal g P l	0.046	-0.001	0.001m
Gyri parahippocampalis A r	0.005	-0.003	0.000m
Gyri parahippocampalis A l	-0.031	-0.002	0.002m
Gyri parahippocampalis P r	-0.161	0.023	0.026
Gyri parahippocampalis P l	-0.036	-0.001	0.002m
Fusiform g A r	0.015	-0.002	0.000m
Fusiform g A l	0.117	0.011	0.012m
Fusiform g P r	-0.08	0.004	0.007m
Fusiform g P l	-0.015	-0.002	0
Correlations and adjusted R2 values (of a linear model) of mean curvature L2 norm (MLNT) with age at birth correcting for the age at scan (bold=significant at p<0.05, *=significant after Bonferroni correction).
The last column presents the R2 values of the fixed effects of a linear mixed effects model with different random intercepts for each subject (m=significantly different from the linear model ar p<0.05.)
GLNT	correlation	adjusted R2	Linear Mixed Effects R2
Frontal lobe r	-0.01	-0.003	0
Frontal lobe l	0.002	-0.003	0
Parietal lobe r	0.005	-0.003	0
Parietal lobe l	0.008	-0.003	0
Occipital lobe r	0.047	0	0.002
Occipital lobe l	0.027	-0.002	0.001
Anterior temporal lobe M r	-0.235*	0.053*	0.056*
Anterior temporal lobe M l	-0.186*	0.032*	0.035*
Anterior temporal lobe L r	-0.235*	0.053*	0.057*
Anterior temporal lobe L l	-0.249*	0.060*	0.063*
Insula r	-0.132	0.015	0.018
Insula l	-0.122	0.012	0.016
Cingulate g A r	-0.116	0.011	0.014
Cingulate g A l	-0.061	0.001	0.004
Cingulate g P r	-0.054	0	0.004m
Cingulate g P l	0	-0.003	0.000m
Superior temporal g middle r	-0.132	0.015	0.018
Superior temporal g middle l	-0.089	0.005	0.009
Superior temporal g P r	-0.07	0.002	0.005
Superior temporal g P l	-0.026	-0.002	0.001m
Medial and inferior temporal g A r	-0.103	0.008	0.012
Medial and inferior temporal g A l	-0.005	-0.003	0.000m
Medial and inferior temporal g P r	0.082	0.004	0.006
Medial and inferior temporal g P l	0.118	0.011	0.013
Gyri parahippocampalis A r	-0.006	-0.003	0.000m
Gyri parahippocampalis A l	-0.081	0.004	0.009m
Gyri parahippocampalis P r	-0.112	0.01	0.012
Gyri parahippocampalis P l	-0.036	-0.001	0.002m
Fusiform g A r	0.101	0.007	0.010m
Fusiform g A l	0.168*	0.026*	0.026m
Fusiform g P r	-0.033	-0.002	0.001m
Fusiform g P l	0.06	0.001	0.003
Correlations and adjusted R2 values (of a linear model) of Gaussian curvature L2 norm (GLNT) with age at birth correcting for the age at scan (bold=significant at p<0.05, *=significant after Bonferroni correction).
The last column presents the R2 values of the fixed effects of a linear mixed effects model with different random intercepts for each subject (m=significantly different from the linear model ar p<0.05.)
GCT	correlation	adjusted R2	Linear Mixed Effects R2
Frontal lobe r	0.101	0.007	0.008m
Frontal lobe l	0.117	0.011	0.011m
Parietal lobe r	0.104	0.008	0.009
Parietal lobe l	0.105	0.008	0.009
Occipital lobe r	0.166*	0.025*	0.025
Occipital lobe l	0.156	0.022	0.022
Anterior temporal lobe M r	-0.266*	0.068*	0.072*
Anterior temporal lobe M l	-0.231*	0.051*	0.054*
Anterior temporal lobe L r	-0.195*	0.036*	0.039*
Anterior temporal lobe L l	-0.233*	0.052*	0.056*
Insula r	-0.085	0.005	0.009
Insula l	-0.107	0.009	0.012
Cingulate g A r	-0.014	-0.002	0.000m
Cingulate g A l	-0.022	-0.002	0.001
Cingulate g P r	-0.026	-0.002	0.002m
Cingulate g P l	-0.016	-0.002	0.001m
Superior temporal g middle r	-0.093	0.006	0.010m
Superior temporal g middle l	-0.018	-0.002	0.001
Superior temporal g P r	-0.037	-0.001	0.002
Superior temporal g P l	0.006	-0.003	0.000m
Medial and inferior temporal g A r	-0.099	0.007	0.013m
Medial and inferior temporal g A l	0.04	-0.001	0.001
Medial and inferior temporal g P r	0.154	0.021	0.022
Medial and inferior temporal g P l	0.193*	0.035*	0.034*
Gyri parahippocampalis A r	0.047	0	0.001m
Gyri parahippocampalis A l	-0.024	-0.002	0.002m
Gyri parahippocampalis P r	-0.12	0.012	0.014
Gyri parahippocampalis P l	0.007	-0.003	0.000m
Fusiform g A r	0.151	0.02	0.022m
Fusiform g A l	0.226*	0.049*	0.048*
Fusiform g P r	0.009	-0.003	0
Fusiform g P l	0.067	0.002	0.004
Correlations and adjusted R2 values (of a linear model) of global curvedness (GCT) with age at birth correcting for the age at scan (bold=significant at p<0.05, *=significant after Bonferroni correction).
The last column presents the R2 values of the fixed effects of a linear mixed effects model with different random intercepts for each subject (m=significantly different from the linear model ar p<0.05.)
