# Supplementary material for: Regional growth and atlasing of the developing human brain
Source: Neuroimage. 2016 Jan 15;125:456–78. doi: 10.1016/j.neuroimage.2015.10.047 (PMC4692521; doi:10.1016/j.neuroimage.2015.10.047)
Supplement: Supplementary file 10 — Correlations and adjusted R2 values of absolute volumes with age at birth correcting for the age at scan. [file mmc10.xls]

## Sheet: volumes-ttest
Volume
Tissues
CGM		t{x}
UWM	↓*	t{x}
CGM+UWM	↓*	t{x}
CSF	↑	t{x}
Ventricles	↑*	t{log(x)}
BGT	↓*	t{log(x)}
Cerebellum		t{log(x)}
Brainstem	↓*	W{x}
Brain	↓	t{log(x)}
Subcortical structures
Hippocampus r		t{log(x)}
Hippocampus l	↓	t{x}
Amygdala r	↓	W{x}
Amygdala l	↓*	t{x}
Cerebellum r		t{log(x)}
Cerebellum l	↓	t{x}
Brainstem	↓	W{x}
Caudate nucleus r	↓*	t{x}
Caudate nucleus l	↓	t{x}
Thalamus r	↓	t{log(x)}
Thalamus l	↓	t{log(x)}
Subthalamic nucleus r	↓*	t{log(x)}
Subthalamic nucleus l	↓*	W{x}
Lentiform Nucleus r	↓	t{log(x)}
Lentiform Nucleus l	↓	t{log(x)}
Corpus Callosum	↓*	t{x}
Lateral Ventricle r	↑	W{x}
Lateral Ventricle l	↑*	t{log(x)}
WM structures
Frontal lobe r wm	↓	t{x}
Frontal lobe l wm	↓	t{log(x)}
Parietal lobe r wm	↓	t{x}
Parietal lobe l wm	↓*	t{log(x)}
Occipital lobe r wm	↓	t{x}
Occipital lobe l wm		t{x}
Anterior temporal lobe M r wm	↓	t{x}
Anterior temporal lobe M l wm	↓*	t{x}
Anterior temporal lobe L r wm	↓*	t{x}
Anterior temporal lobe L l wm	↓*	t{x}
Insula r wm	↓	t{log(x)}
Insula l wm	↓	t{log(x)}
Cingulate g A r wm		W{x}
Cingulate g A l wm		t{x}
Cingulate g P r wm	↓	t{x}
Cingulate g P l wm	↓*	t{x}
Superior temporal g middle r wm	↓	t{x}
Superior temporal g middle l wm	↓*	t{x}
Superior temporal g P r wm		t{x}
Superior temporal g P l wm	↓	t{x}
Medial and inferior temporal g A r wm	↓*	t{log(x)}
Medial and inferior temporal g A l wm	↓*	W{x}
Medial and inferior temporal g P r wm		t{x}
Medial and inferior temporal g P l wm	↓	t{log(x)}
Gyri parahippocampalis A r wm	↓	W{x}
Gyri parahippocampalis A l wm	↓*	t{x}
Gyri parahippocampalis P r wm	↓	t{x}
Gyri parahippocampalis P l wm	↓	t{x}
Fusiform g A r wm		t{x}
Fusiform g A l wm		t{x}
Fusiform g P r wm		t{x}
Fusiform g P l wm		t{log(x)}
CGM structures
Frontal lobe r gm	↓	t{x}
Frontal lobe l gm	↓	t{x}
Parietal lobe r gm		t{x}
Parietal lobe l gm	↓	t{x}
Occipital lobe r gm		t{x}
Occipital lobe l gm		t{x}
Anterior temporal lobe M r gm	↓	t{log(x)}
Anterior temporal lobe M l gm	↓*	t{x}
Anterior temporal lobe L r gm	↓*	t{x}
Anterior temporal lobe L l gm	↓*	t{x}
Insula r gm		t{x}
Insula l gm		t{x}
Cingulate g A r gm		t{log(x)}
Cingulate g A l gm		t{log(x)}
Cingulate g P r gm		t{x}
Cingulate g P l gm		W{x}
Superior temporal g middle r gm	↓	t{x}
Superior temporal g middle l gm		W{x}
Superior temporal g P r gm		t{x}
Superior temporal g P l gm		t{log(x)}
Medial and inferior temporal g A r gm	↓	t{x}
Medial and inferior temporal g A l gm	↓	t{x}
Medial and inferior temporal g P r gm		t{x}
Medial and inferior temporal g P l gm		t{x}
Gyri parahippocampalis A r gm		t{x}
Gyri parahippocampalis A l gm		t{x}
Gyri parahippocampalis P r gm		t{x}
Gyri parahippocampalis P l gm		t{x}
Fusiform g A r gm	↓	t{x}
Fusiform g A l gm	↓*	t{x}
Fusiform g P r gm		t{log(x)}
Fusiform g P l gm		t{x}
Comparison of absolute volumes between the group of early preterm infants and the term controls.
Significant (p<0.05) volumetric increases/decreases of the volumes in the preterm subjects are annotated with ↑/↓ (*=significantly different after Bonferroni correction).
The third column presents the statistical test used for the comparison ("t{x}" : t-test on the raw data, "t{log(x)}" : t-test on the log-transformed data, "W{x}" : Wilcoxon rank sum test on the raw data).
Relative Volume
Tissues
CGM	↑	W{x}
UWM	↓*	t{x}
CGM+UWM		t{x}
CSF	↑*	t{x}
Ventricles	↑*	W{x}
BGT		t{log(x)}
Cerebellum		t{x}
Brainstem		t{x}
Subcortical structures
Hippocampus r		t{x}
Hippocampus l		t{x}
Amygdala r		t{x}
Amygdala l	↓	t{x}
Cerebellum r		t{x}
Cerebellum l		t{x}
Brainstem		t{x}
Caudate nucleus r	↓	t{x}
Caudate nucleus l		W{x}
Thalamus r		t{x}
Thalamus l		t{x}
Subthalamic nucleus r	↓	t{x}
Subthalamic nucleus l	↓	t{x}
Lentiform Nucleus r		W{x}
Lentiform Nucleus l		W{x}
Corpus Callosum	↓*	t{x}
Lateral Ventricle r	↑*	W{x}
Lateral Ventricle l	↑*	W{x}
WM structures
Frontal lobe r wm		t{x}
Frontal lobe l wm		W{x}
Parietal lobe r wm	↓	t{x}
Parietal lobe l wm	↓*	t{x}
Occipital lobe r wm		t{x}
Occipital lobe l wm		t{x}
Anterior temporal lobe M r wm		t{x}
Anterior temporal lobe M l wm	↓	t{x}
Anterior temporal lobe L r wm	↓*	t{log(x)}
Anterior temporal lobe L l wm	↓*	t{x}
Insula r wm		W{x}
Insula l wm	↓	t{x}
Cingulate g A r wm		t{x}
Cingulate g A l wm		t{x}
Cingulate g P r wm	↓	t{x}
Cingulate g P l wm	↓*	t{x}
Superior temporal g middle r wm		t{x}
Superior temporal g middle l wm	↓	t{x}
Superior temporal g P r wm		t{x}
Superior temporal g P l wm		t{log(x)}
Medial and inferior temporal g A r wm	↓*	t{x}
Medial and inferior temporal g A l wm	↓*	t{x}
Medial and inferior temporal g P r wm	↑	W{x}
Medial and inferior temporal g P l wm		t{x}
Gyri parahippocampalis A r wm		t{x}
Gyri parahippocampalis A l wm	↓*	t{x}
Gyri parahippocampalis P r wm		t{x}
Gyri parahippocampalis P l wm		t{x}
Fusiform g A r wm	↑	t{x}
Fusiform g A l wm	↑	t{x}
Fusiform g P r wm	↑	t{x}
Fusiform g P l wm		t{x}
CGM structures
Frontal lobe r gm		t{x}
Frontal lobe l gm		t{x}
Parietal lobe r gm	↑*	t{x}
Parietal lobe l gm	↑	t{x}
Occipital lobe r gm	↑*	t{x}
Occipital lobe l gm	↑*	t{x}
Anterior temporal lobe M r gm		t{x}
Anterior temporal lobe M l gm	↓	t{x}
Anterior temporal lobe L r gm	↓*	t{x}
Anterior temporal lobe L l gm	↓*	t{x}
Insula r gm		t{x}
Insula l gm		t{x}
Cingulate g A r gm	↑*	t{x}
Cingulate g A l gm	↑	W{x}
Cingulate g P r gm	↑*	t{x}
Cingulate g P l gm	↑*	t{x}
Superior temporal g middle r gm		t{x}
Superior temporal g middle l gm		W{x}
Superior temporal g P r gm	↑*	t{x}
Superior temporal g P l gm	↑*	t{x}
Medial and inferior temporal g A r gm		t{x}
Medial and inferior temporal g A l gm		t{x}
Medial and inferior temporal g P r gm	↑*	t{x}
Medial and inferior temporal g P l gm	↑*	t{x}
Gyri parahippocampalis A r gm		t{x}
Gyri parahippocampalis A l gm	↑	t{log(x)}
Gyri parahippocampalis P r gm	↑*	W{x}
Gyri parahippocampalis P l gm	↑	t{x}
Fusiform g A r gm		t{x}
Fusiform g A l gm		W{x}
Fusiform g P r gm		t{x}
Fusiform g P l gm	↑	t{x}
Comparison of relative volumes between the group of early preterm infants and the term controls.
Significant (p<0.05) volumetric increases/decreases of the volumes in the preterm subjects are annotated with ↑/↓ (*=significantly different after Bonferroni correction).
The third column presents the statistical test used for the comparison ("t{x}" : t-test on the raw data, "t{log(x)}" : t-test on the log-transformed data, "W{x}" : Wilcoxon rank sum test on the raw data).
