# Supplementary material for: Regional growth and atlasing of the developing human brain
Source: Neuroimage. 2016 Jan 15;125:456–78. doi: 10.1016/j.neuroimage.2015.10.047 (PMC4692521; doi:10.1016/j.neuroimage.2015.10.047)
Supplement: Supplementary file 11 — Correlations and adjusted R2 values of absolute volumes with age at scan. [file mmc11.xls]

## Sheet: surface-ttest
Surface Area
Frontal lobe r	↓*	t{x}
Frontal lobe l	↓	t{log(x)}
Parietal lobe r	↓	t{x}
Parietal lobe l	↓	W{x}
Occipital lobe r	↓	t{x}
Occipital lobe l		t{log(x)}
Anterior temporal lobe M r	↓	t{x}
Anterior temporal lobe M l	↓*	t{x}
Anterior temporal lobe L r	↓*	t{log(x)}
Anterior temporal lobe L l	↓*	t{x}
Insula r	↓	t{x}
Insula l	↓	t{x}
Cingulate g A r		t{x}
Cingulate g A l		t{x}
Cingulate g P r		t{log(x)}
Cingulate g P l		t{x}
Superior temporal g middle r	↓	W{x}
Superior temporal g middle l	↓	t{x}
Superior temporal g P r		t{log(x)}
Superior temporal g P l		t{x}
Medial and inferior temporal g A r	↓	t{x}
Medial and inferior temporal g A l	↓	t{x}
Medial and inferior temporal g P r		t{x}
Medial and inferior temporal g P l	↓	t{x}
Gyri parahippocampalis A r	↓	t{x}
Gyri parahippocampalis A l	↓*	t{x}
Gyri parahippocampalis P r		t{x}
Gyri parahippocampalis P l		t{x}
Fusiform g A r		t{x}
Fusiform g A l		t{x}
Fusiform g P r		t{x}
Fusiform g P l		t{x}
Comparison of surface area between the group of early preterm infants and the term controls.
Significant (p<0.05) increases/decreases of the measures in the preterm subjects are annotated with ↑/↓ (*=significantly different after Bonferroni correction).
The third column presents the statistical test used for the comparison ("t{x}" : t-test on the raw data, "t{log(x)}" : t-test on the log-transformed data, "W{x}" : Wilcoxon rank sum test on the raw data).
Relative Surface Area
Frontal lobe r	↓	t{x}
Frontal lobe l	↓	W{x}
Parietal lobe r		t{x}
Parietal lobe l	↓	t{x}
Occipital lobe r		t{x}
Occipital lobe l		t{x}
Anterior temporal lobe M r		t{x}
Anterior temporal lobe M l	↓	t{x}
Anterior temporal lobe L r	↓*	t{x}
Anterior temporal lobe L l	↓*	t{x}
Insula r		t{x}
Insula l		t{log(x)}
Cingulate g A r	↑*	t{x}
Cingulate g A l	↑*	t{x}
Cingulate g P r	↑*	t{x}
Cingulate g P l		t{x}
Superior temporal g middle r		t{x}
Superior temporal g middle l		t{log(x)}
Superior temporal g P r	↑*	t{x}
Superior temporal g P l	↑	t{x}
Medial and inferior temporal g A r		t{x}
Medial and inferior temporal g A l		t{x}
Medial and inferior temporal g P r	↑	t{x}
Medial and inferior temporal g P l	↑	W{x}
Gyri parahippocampalis A r		t{x}
Gyri parahippocampalis A l	↓	t{x}
Gyri parahippocampalis P r	↑	t{x}
Gyri parahippocampalis P l		t{x}
Fusiform g A r	↑	t{x}
Fusiform g A l	↑*	t{x}
Fusiform g P r	↑	W{x}
Fusiform g P l	↑	t{log(x)}
Comparison of relative surface area between the group of early preterm infants and the term controls.
Significant (p<0.05) increases/decreases of the measures in the preterm subjects are annotated with ↑/↓ (*=significantly different after Bonferroni correction).
The third column presents the statistical test used for the comparison ("t{x}" : t-test on the raw data, "t{log(x)}" : t-test on the log-transformed data, "W{x}" : Wilcoxon rank sum test on the raw data).
