# Supplementary material for: Regional growth and atlasing of the developing human brain
Source: Neuroimage. 2016 Jan 15;125:456–78. doi: 10.1016/j.neuroimage.2015.10.047 (PMC4692521; doi:10.1016/j.neuroimage.2015.10.047)
Supplement: Supplementary file 12 — Comparison of volumes between the group of early preterm infants and the term controls. [file mmc12.xls]

## Sheet: curv-ttest
MLNT
Frontal lobe r	↑	t{log(x)}
Frontal lobe l	↑	t{log(x)}
Parietal lobe r	↑*	t{log(x)}
Parietal lobe l	↑*	t{log(x)}
Occipital lobe r	↑	t{log(x)}
Occipital lobe l	↑	t{log(x)}
Anterior temporal lobe M r	↑	t{log(x)}
Anterior temporal lobe M l	↑	t{log(x)}
Anterior temporal lobe L r	↑	t{log(x)}
Anterior temporal lobe L l		W{x}
Insula r		W{x}
Insula l		W{x}
Cingulate g A r	↑*	t{log(x)}
Cingulate g A l	↑*	t{x}
Cingulate g P r	↑	t{x}
Cingulate g P l		t{log(x)}
Superior temporal g middle r		W{x}
Superior temporal g middle l	↑	W{x}
Superior temporal g P r	↑*	t{x}
Superior temporal g P l	↑*	W{x}
Medial and inferior temporal g A r	↑	t{log(x)}
Medial and inferior temporal g A l	↑*	W{x}
Medial and inferior temporal g P r	↑*	t{log(x)}
Medial and inferior temporal g P l	↑*	W{x}
Gyri parahippocampalis A r	↑*	t{log(x)}
Gyri parahippocampalis A l	↑*	t{log(x)}
Gyri parahippocampalis P r	↑*	W{x}
Gyri parahippocampalis P l	↑*	t{log(x)}
Fusiform g A r		t{log(x)}
Fusiform g A l		t{log(x)}
Fusiform g P r	↑*	W{x}
Fusiform g P l	↑	t{log(x)}
Comparison of mean curvature L2 norm (MLNT) between the group of early preterm infants and the term controls.
Significant (p<0.05) increases/decreases of the measures in the preterm subjects are annotated with↑/↓ (*=significantly different after Bonferroni correction).
The third column presents the statistical test used for the comparison ("t{x}" : t-test on the raw data, "t{log(x)}" : t-test on the log-transformed data, "W{x}" : Wilcoxon rank sum test on the raw data).
GLNT
Frontal lobe r	↑	W{x}
Frontal lobe l	↑	W{x}
Parietal lobe r	↑*	W{x}
Parietal lobe l	↑	W{x}
Occipital lobe r		t{log(x)}
Occipital lobe l		t{x}
Anterior temporal lobe M r	↑	W{x}
Anterior temporal lobe M l		W{x}
Anterior temporal lobe L r		t{log(x)}
Anterior temporal lobe L l		W{x}
Insula r		t{log(x)}
Insula l		W{x}
Cingulate g A r	↑	t{x}
Cingulate g A l	↑	t{x}
Cingulate g P r		t{log(x)}
Cingulate g P l		t{x}
Superior temporal g middle r		W{x}
Superior temporal g middle l		t{log(x)}
Superior temporal g P r	↑*	t{log(x)}
Superior temporal g P l		W{x}
Medial and inferior temporal g A r		t{log(x)}
Medial and inferior temporal g A l	↑	t{x}
Medial and inferior temporal g P r	↑*	t{log(x)}
Medial and inferior temporal g P l	↑	W{x}
Gyri parahippocampalis A r	↑	t{x}
Gyri parahippocampalis A l	↑	t{log(x)}
Gyri parahippocampalis P r	↑	W{x}
Gyri parahippocampalis P l		W{x}
Fusiform g A r		t{log(x)}
Fusiform g A l		t{log(x)}
Fusiform g P r	↑	W{x}
Fusiform g P l		W{x}
Comparison of mean curvature L2 norm (MLNT) between the group of early preterm infants and the term controls.
Significant (p<0.05) increases/decreases of the measures in the preterm subjects are annotated with↑/↓ (*=significantly different after Bonferroni correction).
The third column presents the statistical test used for the comparison ("t{x}" : t-test on the raw data, "t{log(x)}" : t-test on the log-transformed data, "W{x}" : Wilcoxon rank sum test on the raw data).
GCT
Frontal lobe r	↑	W{x}
Frontal lobe l	↑	t{x}
Parietal lobe r	↑*	t{log(x)}
Parietal lobe l	↑*	W{x}
Occipital lobe r	↑	t{x}
Occipital lobe l	↑	t{x}
Anterior temporal lobe M r	↑	t{log(x)}
Anterior temporal lobe M l		t{log(x)}
Anterior temporal lobe L r		t{log(x)}
Anterior temporal lobe L l		t{log(x)}
Insula r		W{x}
Insula l		W{x}
Cingulate g A r	↑*	t{log(x)}
Cingulate g A l	↑*	t{log(x)}
Cingulate g P r	↑	t{log(x)}
Cingulate g P l		t{x}
Superior temporal g middle r		W{x}
Superior temporal g middle l		t{log(x)}
Superior temporal g P r	↑*	t{log(x)}
Superior temporal g P l		W{x}
Medial and inferior temporal g A r	↑	t{x}
Medial and inferior temporal g A l	↑*	W{x}
Medial and inferior temporal g P r	↑*	t{x}
Medial and inferior temporal g P l	↑*	W{x}
Gyri parahippocampalis A r	↑	t{x}
Gyri parahippocampalis A l	↑*	W{x}
Gyri parahippocampalis P r	↑	W{x}
Gyri parahippocampalis P l		W{x}
Fusiform g A r		t{x}
Fusiform g A l		t{x}
Fusiform g P r	↑*	W{x}
Fusiform g P l	↑	t{log(x)}
Comparison of global curvedness (GCT) between the group of early preterm infants and the term controls.
Significant (p<0.05) increases/decreases of the measures in the preterm subjects are annotated with↑/↓ (*=significantly different after Bonferroni correction).
The third column presents the statistical test used for the comparison ("t{x}" : t-test on the raw data, "t{log(x)}" : t-test on the log-transformed data, "W{x}" : Wilcoxon rank sum test on the raw data).
